# Supplementary material for: Testing physiologic monitor alarm customization software to reduce alarm rates and improve nurses’ experience of alarms in a medical intensive care unit
Source: PLoS One. 2018 Oct 18;13(10):e0205901. doi: 10.1371/journal.pone.0205901 (PMC6193710; doi:10.1371/journal.pone.0205901)
Supplement: S1 Dataset — (XLSX) [file pone.0205901.s001.xlsx]

## Sheet: demographic data
Study ID	Phase	Gender	Age	Glasgow Coma Score (GCS)
1	Pre	Male	85	14
2	Pre	Male	56
3	Pre	Female	59	15
4	Pre	Male	46	14
5	Pre	Female	83	14
6	Pre	Male	61	12
7	Pre	Female	24	15
8	Pre	Female	73	15
9	Pre	Male	74	8
10	Pre	Male	64
11	Pre	Female	66	14
12	Pre	Female	53	10
13	Pre	Female	58	15
14	Pre	Male	35
15	Pre	Male	35	11
16	Pre	Male	75
17	Pre	Male	81	11
18	Pre	Male	77
19	Pre	Male	83	14
20	Pre	Female	81	8
21	Pre	Male	88	15
22	Pre	Male	88	12
23	Pre	Female	57	11
24	Pre	Male	27	15
25	Pre	Male	79	15
26	Pre	Male	44	9
27	Pre	Female	25	15
28	Pre	Female	81	14
29	Pre	Male	47	9
30	Pre	Male	31	14
31	Pre	Male	58	13
32	Pre	Female	83	8
33	Pre	Female	42
34	Pre	Male	79	8
35	Pre	Male	86
36	Pre	Male	63	13
37	Pre	Male	63
38	Pre	Male	77
39	Pre	Female	86	12
40	Pre	Male	61	13
41	Pre	Male	70	9
42	Pre	Male	68	15
43	Pre	Male	67
44	Pre	Male	64	3
45	Pre	Male	28	5
46	Pre	Female	90+	10
47	Pre	Male	50	9
48	Pre	Female	72	14
49	Pre	Female	68	6
50	Pre	Female	54	15
51	Pre	Male	29	3
52	Pre	Female	80	14
53	Pre	Male	75	15
54	Pre	Male	61	14
55	Pre	Male	46	12
56	Pre	Female	76	15
57	Pre	Male	38
58	Pre	Female	89	8
59	Pre	Male	62	8
60	Pre	Male	21	10
61	Pre	Male	73	14
62	Pre	Female	90+
63	Pre	Male	58
64	Pre	Female	66	13
65	Pre	Male	54	6
66	Pre	Female	82	11
67	Pre	Female	75	9
68	Pre	Female	47	15
69	Pre	Female	66	3
70	Pre	Male	74
71	Pre	Female	87	12
72	Pre	Female	48	14
73	Pre	Male	55
74	Pre	Male	68
75	Pre	Male	67
76	Pre	Female	58	15
77	Pre	Male	45	14
78	Pre	Female	81	9
79	Pre	Female	61	13
80	Pre	Male	46	13
81	Pre	Female	90+
82	Pre	Male	80	11
83	Pre	Male	74	14
84	Pre	Female	77	9
85	Pre	Female	64
86	Pre	Female	45	10
87	Pre	Male	72	14
88	Pre	Male	65	14
89	Pre	Female	66	10
90	Pre	Male	83	15
91	Pre	Female	69	15
92	Pre	Female	82	15
93	Pre	Female	51	3
94	Pre	Male	49	14
95	Pre	Female	64	14
96	Pre	Male	57
97	Pre	Male	90+
98	Pre	Female	55	14
99	Pre	Female	67	12
100	Pre	Male	61	13
101	Pre	Female	71	14
102	Pre	Female	78	14
103	Pre	Female	67
104	Pre	Female	78	11
105	Pre	Female	21	15
106	Pre	Female	80	9
107	Pre	Female	81	11
108	Pre	Male	78	15
109	Pre	Female	48	14
110	Pre	Male	55	12
111	Pre	Female	78	11
112	Pre	Male	46	14
113	Pre	Male	62
114	Pre	Male	24	14
115	Pre	Male	49	3
116	Pre	Male	21	13
117	Pre	Male	74	9
118	Pre	Female	72
119	Pre	Female	60	14
120	Pre	Male	70	15
121	Pre	Female	74	15
122	Pre	Female	67	14
123	Pre	Male	48
124	Pre	Male	84
125	Pre	Male	29
126	Pre	Female	88	13
127	Pre	Male	18	11
128	Pre	Male	70	15
129	Pre	Female	53	14
130	Pre	Female	75	15
131	Pre	Female	80	12
132	Pre	Male	63
133	Pre	Female	71	15
134	Pre	Male	46	15
135	Pre	Male	61	7
136	Pre	Female	35	15
137	Pre	Male	54	9
138	Pre	Male	30
139	Pre	Female	42	13
140	Pre	Female	84
141	Pre	Female	80	14
142	Pre	Male	42	14
143	Pre	Female	59	5
144	Pre	Female	63	12
145	Pre	Male	51	14
146	Pre	Male	56	13
147	Pre	Female	56	6
148	Pre	Male	71	15
149	Pre	Male	71
150	Pre	Male	54	14
151	Pre	Female	85	15
152	Pre	Female	35	15
153	Pre	Male	57	15
154	Pre	Male	57	13
155	Pre	Male	47
156	Pre	Male	71	9
157	Pre	Female	78
158	Pre	Male	74
159	Pre	Female	54	13
160	Pre	Female	24
161	Pre	Male	64	14
162	Pre	Female	71	14
163	Pre	Male	75
164	Pre	Male	70
165	Pre	Female	48	15
166	Pre	Female	32	15
167	Pre	Female	21	14
168	Pre	Female	76	14
169	Pre	Female	62	14
170	Pre	Female	88	3
171	Pre	Female	55	3
172	Pre	Male	35	6
173	Pre	Male	48	13
174	Pre	Male	67	15
175	Pre	Female	72
176	Pre	Male	19	14
177	Pre	Male	52	15
178	Pre	Female	65	8
179	Pre	Male	57	14
180	Pre	Female	66
181	Pre	Male	70	13
182	Pre	Male	71	14
183	Pre	Male	73	5
184	Pre	Female	45
185	Pre	Female	84	15
186	Pre	Female	84	14
187	Pre	Male	64	14
188	Pre	Female	67	15
189	Pre	Male	42	9
190	Pre	Male	84	13
191	Pre	Female	55	13
192	Pre	Female	87	11
193	Pre	Female	84	13
194	Pre	Female	72	13
195	Pre	Male	67	11
196	Pre	Female	41	9
197	Pre	Female	71	6
198	Pre	Male	67	12
199	Pre	Female	36
200	Pre	Male	74
201	Pre	Male	65
202	Pre	Female	84
203	Pre	Female	90+	14
204	Pre	Female	84	15
205	Pre	Male	90+
206	Pre	Male	58	14
207	Pre	Male	75
208	Pre	Male	20	15
209	Pre	Male	74	14
210	Pre	Female	41	9
211	Pre	Male	35	3
212	Pre	Female	87	14
213	Pre	Male	73	14
214	Pre	Female	51	14
215	Pre	Female	65	7
216	Pre	Female	89
217	Pre	Female	22
218	Pre	Male	76	10
219	Pre	Female	73
220	Pre	Female	78	12
221	Pre	Male	75	7
222	Pre	Female	60	14
223	Pre	Female	75	13
224	Pre	Male	68	15
225	Pre	Male	68	14
226	Pre	Male	61	7
227	Pre	Male	63	13
228	Pre	Male	73	14
229	Pre	Male	90+	14
230	Pre	Male	89	15
231	Pre	Male	63	15
232	Pre	Male	52	12
233	Pre	Female	54	10
234	Pre	Female	70	14
235	Pre	Female	46	14
236	Pre	Male	69	15
237	Pre	Female	54
238	Pre	Male	23	15
239	Pre	Male	23	15
240	Pre	Male	50	9
241	Pre	Female	63	8
242	Pre	Male	36	15
243	Pre	Male	85	11
244	Pre	Male	39
245	Pre	Female	37
246	Pre	Male	70
247	Pre	Female	66	4
248	Pre	Female	66	7
249	Pre	Male	72	9
250	Pre	Female	55	15
251	Pre	Male	74	15
252	Pre	Male	52	3
253	Pre	Female	49	14
254	Pre	Male	35	12
255	Pre	Male	59
256	Pre	Male	52	15
257	Pre	Male	48
258	Pre	Male	83	15
259	Pre	Female	58	14
260	Pre	Female	58	3
261	Pre	Female	82	12
262	Pre	Male	70	15
263	Pre	Male	43	12
264	Pre	Female	38	11
265	Pre	Female	50	15
266	Pre	Female	29	15
267	Pre	Male	69	13
268	Pre	Male	59	15
269	Pre	Male	59	15
270	Pre	Male	53	14
271	Pre	Female	90+	10
272	Pre	Male	58	15
273	Pre	Male	56	15
274	Pre	Male	72	14
275	Pre	Female	70	11
276	Pre	Female	27
277	Pre	Male	59	11
278	Pre	Male	54	14
279	Pre	Female	69	14
280	Pre	Female	87
281	Pre	Male	65	8
282	Pre	Male	19	14
283	Pre	Female	49
284	Pre	Female	81	13
285	Pre	Male	53	9
286	Pre	Male	58	8
287	Pre	Male	81	3
288	Pre	Female	90+
289	Pre	Male	25
290	Pre	Male	23	15
291	Pre	Female	77
292	Pre	Male	53
293	Pre	Male	67	14
294	Pre	Female	63	15
295	Pre	Female	83
296	Pre	Male	53	14
297	Pre	Male	71	12
298	Pre	Female	90+	12
299	Pre	Female	67	15
300	Pre	Female	67	15
301	Pre	Male	90+	3
302	Pre	Male	62	15
303	Pre	Male	58	4
304	Pre	Male	62	14
305	Pre	Female	71	15
306	Pre	Female	75	15
307	Pre	Female	72	14
308	Pre	Female	84	6
309	Pre	Male	80	14
310	Pre	Male	78	5
311	Pre	Female	73	8
312	Pre	Female	45	14
313	Pre	Female	33	15
314	Pre	Male	89
315	Pre	Female	76	14
316	Pre	Female	60
317	Pre	Female	70	9
318	Pre	Female	63	15
319	Pre	Female	75	15
320	Pre	Male	54	15
321	Pre	Male	37	15
322	Pre	Male	57	15
323	Pre	Female	55	13
324	Pre	Male	46	15
325	Pre	Male	90+	14
326	Pre	Male	84
327	Pre	Male	64	14
328	Pre	Male	58	15
329	Pre	Male	69	15
330	Pre	Female	22	15
331	Pre	Female	60	15
332	Pre	Female	70	15
333	Pre	Female	58
334	Pre	Male	83	12
335	Pre	Female	62	14
336	Pre	Male	27	14
337	Pre	Female	60	10
338	Pre	Female	60
339	Pre	Female	38	15
340	Pre	Male	76	14
341	Pre	Female	85	13
342	Pre	Female	81	15
343	Pre	Male	34	14
344	Pre	Male	81	14
345	Pre	Female	59
346	Pre	Female	80	14
347	Pre	Female	74	9
348	Pre	Male	66	15
349	Pre	Male	86	11
350	Pre	Male	56	15
351	Pre	Male	63	15
352	Pre	Male	63	13
353	Pre	Female	66	15
354	Pre	Male	42
355	Pre	Male	77
356	Pre	Male	48
357	Pre	Female	68	15
358	Pre	Female	90+
359	Pre	Male	70	10
360	Pre	Female	66	14
361	Pre	Male	67
362	Pre	Female	90+	10
363	Pre	Male	68	14
364	Pre	Male	54	14
365	Pre	Male	62	11
366	Pre	Male	89	10
367	Pre	Female	56	8
368	Pre	Male	57
369	Pre	Male	56	12
370	Pre	Male	56	8
371	Pre	Male	61	15
372	Pre	Male	61	13
373	Pre	Female	31
374	Pre	Male	90+	11
375	Pre	Male	68	15
376	Pre	Male	74	15
377	Pre	Female	89	8
378	Pre	Female	54	14
379	Pre	Male	62	15
380	Pre	Male	74
381	Pre	Male	58	8
382	Pre	Female	70
383	Pre	Female	37
384	Pre	Male	54	15
385	Pre	Male	73	14
386	Pre	Male	58	15
387	Pre	Male	88
388	Pre	Male	54	15
389	Pre	Female	58	11
390	Pre	Male	76	14
391	Pre	Female	82	10
392	Pre	Female	52	15
393	Pre	Male	60	14
394	Pre	Male	56	15
395	Pre	Male	47	12
396	Pre	Female	87	15
397	Pre	Female	48	15
398	Pre	Male	38	15
399	Pre	Male	45	15
400	Pre	Female	26
401	Pre	Female	61
402	Pre	Female	87	15
403	Pre	Male	33	14
404	Pre	Male	57	15
405	Pre	Female	77	10
406	Pre	Male	71
407	Pre	Male	86	15
408	Pre	Male	72	12
409	Pre	Male	72	14
410	Pre	Male	53	13
411	Pre	Male	65	15
412	Pre	Female	66	10
413	Pre	Male	68	12
414	Pre	Male	74	15
415	Pre	Female	73	14
416	Pre	Female	34	15
417	Pre	Female	67	15
418	Pre	Male	48	15
419	Pre	Female	67	10
420	Pre	Male	59
421	Pre	Male	59
422	Pre	Female	90+	14
423	Pre	Female	65
424	Pre	Female	68	15
425	Pre	Female	48	11
426	Pre	Female	88	15
427	Pre	Male	76	9
428	Pre	Male	76	9
429	Pre	Male	50	5
430	Pre	Male	53	14
431	Pre	Female	78	14
432	Pre	Female	72	13
433	Pre	Female	69	15
434	Pre	Female	60	15
435	Pre	Male	81	15
436	Pre	Female	47	9
437	Pre	Male	70	14
438	Pre	Female	80	14
439	Pre	Male	63
440	Pre	Male	48	13
441	Pre	Male	61	15
442	Pre	Male	74
443	Pre	Male	73
444	Pre	Female	42	15
445	Pre	Female	84
446	Pre	Male	59
447	Pre	Male	88	15
448	Pre	Female	67	13
449	Pre	Male	66
450	Pre	Male	36	15
451	Pre	Male	73	11
452	Pre	Female	80	13
453	Pre	Female	73	15
454	Pre	Female	76	13
455	Pre	Female	56	13
456	Pre	Male	71	15
457	Pre	Male	44	15
458	Pre	Male	56	14
459	Pre	Male	54	15
460	Pre	Male	75	14
461	Pre	Male	35
462	Pre	Female	90+	10
463	Pre	Male	57	15
464	Pre	Female	76	15
465	Pre	Male	47	15
466	Pre	Male	71
467	Pre	Female	77	11
468	Pre	Male	79	14
469	Pre	Female	54	15
470	Pre	Female	90+	14
471	Pre	Male	64	15
472	Pre	Male	78	14
473	Pre	Male	75
474	Pre	Male	52	14
475	Pre	Male	70	8
476	Pre	Female	21	15
477	Pre	Female	76	15
478	Pre	Female	62	14
479	Pre	Male	51	14
480	Pre	Male	48	14
481	Pre	Male	73	15
482	Pre	Male	71
483	Pre	Male	56
484	Pre	Male	52	15
485	Pre	Female	50	14
486	Pre	Male	74	8
487	Pre	Male	70	14
488	Pre	Male	71	14
489	Pre	Male	73	11
490	Pre	Female	65	12
491	Pre	Female	60	14
492	Pre	Female	84	15
493	Pre	Male	55
494	Pre	Male	64	15
495	Pre	Male	84	14
496	Pre	Female	84	13
497	Pre	Male	68	15
498	Pre	Female	80	14
499	Pre	Female	74
500	Pre	Female	41	14
501	Pre	Male	51	12
502	Pre	Male	82	12
503	Pre	Female	74	15
504	Pre	Male	66
505	Pre	Female	75	14
506	Pre	Male	60
507	Pre	Female	71
508	Pre	Female	83
509	Pre	Male	71	15
510	Pre	Female	66	10
511	Pre	Male	38
512	Pre	Female	59
513	Pre	Male	74	15
514	Pre	Male	56	15
515	Pre	Female	41	10
516	Pre	Female	87	14
517	Pre	Female	43
518	Pre	Male	73	15
519	Pre	Female	65	15
520	Pre	Male	61	11
521	Pre	Female	84
522	Pre	Male	67	13
523	Pre	Male	54	8
524	Pre	Male	43	15
525	Pre	Male	63	15
526	Pre	Female	74
527	Pre	Male	76	13
528	Pre	Male	75
529	Pre	Female	26	10
530	Pre	Male	85	15
531	Pre	Male	44	15
532	Pre	Male	63
533	Pre	Female	47	15
534	Pre	Female	75	12
535	Pre	Male	64	14
536	Pre	Male	77	12
537	Pre	Male	68	14
538	Pre	Female	43	15
539	Pre	Male	56	11
540	Pre	Male	69	14
541	Pre	Male	75	14
542	Pre	Male	87
543	Pre	Male	76	14
544	Pre	Female	90+
545	Pre	Male	73	14
546	Pre	Male	73	14
547	Pre	Female	48	14
548	Pre	Female	22
549	Pre	Male	89	15
550	Pre	Male	81	15
551	Pre	Male	41
552	Pre	Male	52
553	Pre	Female	54	6
554	Pre	Female	73	15
555	Pre	Female	86	15
556	Pre	Male	70	15
557	Pre	Female	54
558	Pre	Female	90+	13
559	Pre	Male	80
560	Pre	Male	50	13
561	Pre	Male	19	15
562	Pre	Female	37
563	Pre	Female	55	15
564	Pre	Male	86
565	Pre	Male	53	15
566	Pre	Male	44	15
567	Pre	Female	49	14
568	Pre	Female	49	15
569	Pre	Female	55	14
570	Pre	Male	35	11
571	Pre	Male	76	15
572	Pre	Male	84	14
573	Pre	Male	75	15
574	Pre	Female	90+	15
575	Pre	Female	61	15
576	Pre	Male	59
577	Pre	Female	90+	15
578	Pre	Male	46	15
579	Pre	Male	51	11
580	Pre	Male	48	15
581	Pre	Female	64	15
582	Pre	Female	58	15
583	Pre	Female	60	12
584	Pre	Male	38	13
585	Pre	Female	38	14
586	Pre	Female	69
587	Pre	Female	77	13
588	Pre	Female	50	15
589	Pre	Male	49	15
590	Pre	Male	33	15
591	Pre	Male	59	15
592	Pre	Male	53	14
593	Pre	Female	56	12
594	Pre	Female	85	15
595	Pre	Female	55
596	Pre	Female	78	15
597	Pre	Female	65	13
598	Pre	Female	28
599	Pre	Male	59	15
600	Pre	Female	90+
601	Pre	Male	57	11
602	Pre	Female	70	15
603	Pre	Male	64	15
604	Pre	Female	27
605	Pre	Male	61	6
606	Pre	Male	50
607	Pre	Male	59	12
608	Pre	Male	90+	15
609	Pre	Female	49	13
610	Pre	Female	69	13
611	Pre	Female	27
612	Pre	Female	88	15
613	Pre	Male	65	15
614	Pre	Female	38	14
615	Pre	Female	52
616	Pre	Male	71	13
617	Pre	Male	61
618	Pre	Female	64	14
619	Pre	Female	66
620	Pre	Male	59
621	Pre	Female	63	15
622	Pre	Male	69
623	Pre	Female	81	14
624	Pre	Female	81
625	Pre	Male	53	13
626	Pre	Female	90+	14
627	Pre	Male	57	13
628	Pre	Female	72	15
629	Pre	Female	84	14
630	Pre	Female	55	15
631	Pre	Male	65	15
632	Pre	Male	42	14
633	Pre	Female	90+	15
634	Pre	Male	25
635	Pre	Female	28	12
636	Pre	Male	79
637	Pre	Female	90+	5
638	Pre	Female	88	14
639	Pre	Female	55	15
640	Pre	Male	50
641	Pre	Male	53
642	Pre	Female	69	14
643	Pre	Female	46	14
644	Pre	Male	59
645	Pre	Female	63	14
646	Pre	Male	74
647	Pre	Male	48	15
648	Pre	Female	67	15
649	Pre	Female	79
650	Pre	Male	46	15
651	Pre	Male	65	13
652	Pre	Female	83
653	Pre	Male	62	15
654	Pre	Male	62	15
655	Pre	Male	74	10
656	Pre	Male	26	12
657	Pre	Male	77	5
658	Pre	Male	73	15
659	Pre	Female	75	14
660	Pre	Male	71	15
661	Pre	Female	44
662	Pre	Female	54	15
663	Pre	Female	84	14
664	Pre	Female	84	6
665	Pre	Male	50	10
666	Pre	Male	80	14
667	Pre	Female	45	14
668	Pre	Male	83	11
669	Pre	Male	55	15
670	Pre	Female	55	14
671	Pre	Female	76	14
672	Pre	Female	76	12
673	Pre	Female	54	15
674	Pre	Male	60
675	Pre	Male	84
676	Pre	Male	66	15
677	Pre	Female	36	15
678	Post	Female	47	10
679	Post	Male	66	15
680	Post	Male	66	7
681	Post	Male	65	4
682	Post	Female	38	13
683	Post	Male	69	8
684	Post	Male	53	5
685	Post	Male	46	3
686	Post	Female	57	15
687	Post	Male	75	14
688	Post	Female	63	10
689	Post	Male	58	10
690	Post	Female	85
691	Post	Female	90+	5
692	Post	Female	73	10
693	Post	Female	67	14
694	Post	Female	57
695	Post	Male	65	15
696	Post	Male	59	14
697	Post	Female	84	10
698	Post	Male	74	10
699	Post	Female	66	15
700	Post	Female	46	15
701	Post	Female	53	4
702	Post	Female	36
703	Post	Male	56	8
704	Post	Male	39	14
705	Post	Male	56	11
706	Post	Female	75	14
707	Post	Female	52	14
708	Post	Female	82	14
709	Post	Female	46	15
710	Post	Female	77	6
711	Post	Female	27
712	Post	Male	75
713	Post	Female	36	15
714	Post	Male	90+	14
715	Post	Male	68	11
716	Post	Female	64	12
717	Post	Male	70	15
718	Post	Male	57	15
719	Post	Female	69	13
720	Post	Male	62	11
721	Post	Male	56	14
722	Post	Female	68	14
723	Post	Female	75	15
724	Post	Male	37	14
725	Post	Female	46	14
726	Post	Male	53	15
727	Post	Female	72	10
728	Post	Female	62	13
729	Post	Female	76
730	Post	Male	73	11
731	Post	Male	44	8
732	Post	Female	55	13
733	Post	Male	77	10
734	Post	Female	52
735	Post	Male	61	8
736	Post	Male	60	13
737	Post	Male	64	10
738	Post	Female	76	14
739	Post	Female	49	14
740	Post	Male	49
741	Post	Male	65	15
742	Post	Male	69	3
743	Post	Male	64	15
744	Post	Female	86	12
745	Post	Male	82	4
746	Post	Male	82	6
747	Post	Male	75	13
748	Post	Female	36	6
749	Post	Male	57	14
750	Post	Female	74	14
751	Post	Male	90+	12
752	Post	Male	38	15
753	Post	Female	60	8
754	Post	Female	66	13
755	Post	Male	52	9
756	Post	Female	75
757	Post	Female	55	3
758	Post	Female	51	15
759	Post	Female	74	7
760	Post	Female	76
761	Post	Female	75	4
762	Post	Female	59	15
763	Post	Female	62	11
764	Post	Male	58	14
765	Post	Male	48
766	Post	Male	57
767	Post	Female	52	9
768	Post	Female	72	4
769	Post	Male	81	14
770	Post	Male	85	13
771	Post	Female	74	11
772	Post	Male	70	15
773	Post	Female	69	7
774	Post	Female	65	13
775	Post	Female	70	13
776	Post	Female	58	10
777	Post	Female	69	15
778	Post	Male	77	13
779	Post	Female	70	14
780	Post	Female	31	15
781	Post	Male	81	15
782	Post	Female	63	9
783	Post	Male	84	13
784	Post	Male	65	6
785	Post	Female	69	15
786	Post	Male	60	13
787	Post	Male	48	14
788	Post	Female	71	15
789	Post	Female	90+	15
790	Post	Female	56	15
791	Post	Male	90+	10
792	Post	Male	67	11
793	Post	Female	90+	15
794	Post	Female	56	15
795	Post	Male	72	15
796	Post	Male	58	15
797	Post	Male	54	4
798	Post	Female	48
799	Post	Female	39	11
800	Post	Female	54	15
801	Post	Male	69	6
802	Post	Female	58
803	Post	Female	55	14
804	Post	Male	82	15
805	Post	Female	84	10
806	Post	Male	89	3
807	Post	Male	69
808	Post	Female	64	14
809	Post	Female	67	15
810	Post	Male	70
811	Post	Female	20	15
812	Post	Male	85	14
813	Post	Male	56	14
814	Post	Female	49	14
815	Post	Female	57	13
816	Post	Male	61	15
817	Post	Female	69	14
818	Post	Male	84	13
819	Post	Male	32	14
820	Post	Female	64	14
821	Post	Male	57	12
822	Post	Male	73	14
823	Post	Male	73	14
824	Post	Male	65	15
825	Post	Female	80	5
826	Post	Male	51	4
827	Post	Male	57	11
828	Post	Male	68	14
829	Post	Male	55	15
830	Post	Male	75	11
831	Post	Male	52	8
832	Post	Male	68	10
833	Post	Female	71	12
834	Post	Male	80	14
835	Post	Female	68	9
836	Post	Male	89	15
837	Post	Female	54	6
838	Post	Female	45	15
839	Post	Female	75	9
840	Post	Male	50	7
841	Post	Female	22
842	Post	Male	78
843	Post	Female	81	3
844	Post	Female	72	13
845	Post	Female	68	5
846	Post	Male	67
847	Post	Male	58	13
848	Post	Female	51	13
849	Post	Female	51	14
850	Post	Female	33	15
851	Post	Female	81
852	Post	Male	81	11
853	Post	Female	89	10
854	Post	Male	56	10
855	Post	Male	78	12
856	Post	Male	61
857	Post	Male	60	7
858	Post	Male	31	3
859	Post	Female	67
860	Post	Male	53	14
861	Post	Male	30	11
862	Post	Female	39	5
863	Post	Male	50	14
864	Post	Female	50	15
865	Post	Male	75	15
866	Post	Male	53	15
867	Post	Male	67	13
868	Post	Male	74	15
869	Post	Male	63	9
870	Post	Male	37	14
871	Post	Male	62	6
872	Post	Female	56	9
873	Post	Male	79	13
874	Post	Female	29	14
875	Post	Male	58	10
876	Post	Male	76	9
877	Post	Male	65	14
878	Post	Male	83	15
879	Post	Male	90+	15
880	Post	Female	50	14
881	Post	Female	21	13
882	Post	Male	90+	11
883	Post	Female	75	11
884	Post	Male	67	12
885	Post	Male	72	15
886	Post	Female	60	3
887	Post	Female	46	5
888	Post	Female	79	13
889	Post	Female	75	3
890	Post	Female	78	14
891	Post	Male	58	13
892	Post	Male	58	15
893	Post	Male	58	15
894	Post	Female	59
895	Post	Male	76	10
896	Post	Female	56	10
897	Post	Female	51	15
898	Post	Female	82	3
899	Post	Male	81	13
900	Post	Male	67	11
901	Post	Female	78	10
902	Post	Male	71	15
903	Post	Male	51	13
904	Post	Female	50
905	Post	Male	54	12
906	Post	Male	71
907	Post	Female	68	15
908	Post	Female	40	11
909	Post	Female	78
910	Post	Female	53	13
911	Post	Female	53
912	Post	Female	64	6
913	Post	Male	44	3
914	Post	Female	75	11
915	Post	Male	80	13
916	Post	Male	80	15
917	Post	Male	38	10
918	Post	Female	39	14
919	Post	Female	89	15
920	Post	Male	34
921	Post	Male	60
922	Post	Male	88	15
923	Post	Male	35	14
924	Post	Male	65	3
925	Post	Female	48	14
926	Post	Female	51
927	Post	Female	49
928	Post	Male	76	14
929	Post	Male	83	11
930	Post	Male	90+	11
931	Post	Male	90+	10
932	Post	Male	49
933	Post	Male	27	3
934	Post	Male	48
935	Post	Male	74	3
936	Post	Female	83	14
937	Post	Male	62	8
938	Post	Female	63	9
939	Post	Male	60	15
940	Post	Male	67	15
941	Post	Male	54	15
942	Post	Male	60
943	Post	Male	66	12
944	Post	Male	81
945	Post	Male	82	4
946	Post	Male	82	15
947	Post	Male	56	3
948	Post	Male	20	15
949	Post	Male	69	15
950	Post	Male	69	15
951	Post	Female	54	15
952	Post	Female	66	8
953	Post	Female	82
954	Post	Male	48	15
955	Post	Male	48	8
956	Post	Female	85	9
957	Post	Female	84	15
958	Post	Female	40	15
959	Post	Female	58	3
960	Post	Female	90+	8
961	Post	Male	78	12
962	Post	Male	84	11
963	Post	Female	90+	14
964	Post	Female	78	10
965	Post	Female	53	15
966	Post	Male	56	9
967	Post	Female	66
968	Post	Male	82	9
969	Post	Female	76	13
970	Post	Female	70	14
971	Post	Female	85	14
972	Post	Female	57	15
973	Post	Male	80	15
974	Post	Female	88
975	Post	Female	61	12
976	Post	Male	80	9
977	Post	Male	52	15
978	Post	Male	67	3
979	Post	Male	81	11
980	Post	Male	59	14
981	Post	Male	73	14
982	Post	Male	43	8
983	Post	Male	86
984	Post	Male	44	8
985	Post	Male	74	14
986	Post	Female	28
987	Post	Male	24	9
988	Post	Female	64	7
989	Post	Female	76	13
990	Post	Male	80	10
991	Post	Female	73
992	Post	Male	90+	7
993	Post	Female	74	14
994	Post	Female	71	13
995	Post	Male	67	7
996	Post	Male	66
997	Post	Female	44	9
998	Post	Male	66	15
999	Post	Male	66	15
1000	Post	Male	47	13
1001	Post	Male	60	15
1002	Post	Female	67	15
1003	Post	Female	64
1004	Post	Male	76	3
1005	Post	Male	77	14
1006	Post	Male	19	10
1007	Post	Female	90+	14
1008	Post	Female	19	15
1009	Post	Female	57	15
1010	Post	Male	75	15
1011	Post	Female	56
1012	Post	Male	34	8
1013	Post	Male	51	15
1014	Post	Female	59	6
1015	Post	Female	64	15
1016	Post	Female	85
1017	Post	Female	57	15
1018	Post	Male	77	15
1019	Post	Female	60	15
1020	Post	Female	72	14
1021	Post	Male	28	15
1022	Post	Male	39	15
1023	Post	Female	84	13
1024	Post	Male	74	14
1025	Post	Male	77	5
1026	Post	Female	53	6
1027	Post	Female	86	14
1028	Post	Male	63	14
1029	Post	Male	59	13
1030	Post	Male	55	15
1031	Post	Female	66
1032	Post	Female	58	15
1033	Post	Male	45
1034	Post	Male	59	15
1035	Post	Female	82	15
1036	Post	Female	80	14
1037	Post	Female	43
1038	Post	Male	80	14
1039	Post	Male	81	13
1040	Post	Female	36	15
1041	Post	Male	72	14
1042	Post	Male	76	13
1043	Post	Male	68	15
1044	Post	Female	56	13
1045	Post	Female	83	14
1046	Post	Male	70	15
1047	Post	Male	57	15
1048	Post	Female	69	12
1049	Post	Male	46	14
1050	Post	Female	87	10
1051	Post	Female	77
1052	Post	Male	75	15
1053	Post	Male	56	15
1054	Post	Male	90+	15
1055	Post	Female	46	15
1056	Post	Female	65	15
1057	Post	Female	76	13
1058	Post	Female	81	14
1059	Post	Male	71	13
1060	Post	Male	73	11
1061	Post	Female	56	15
1062	Post	Male	77	15
1063	Post	Male	77	15
1064	Post	Female	90+	13
1065	Post	Female	90+	14
1066	Post	Male	69	15
1067	Post	Male	61	15
1068	Post	Male	79	15
1069	Post	Female	57	14
1070	Post	Male	61	12
1071	Post	Male	60	15
1072	Post	Male	60	14
1073	Post	Female	50	11
1074	Post	Female	23	15
1075	Post	Female	76	15
1076	Post	Female	49	14
1077	Post	Male	65	13
1078	Post	Female	86	14
1079	Post	Female	36	6
1080	Post	Male	57	12
1081	Post	Male	38	15
1082	Post	Male	32	14
1083	Post	Female	41	14
1084	Post	Female	78	13
1085	Post	Female	66	14
1086	Post	Male	52
1087	Post	Female	40	14
1088	Post	Female	90+	11
1089	Post	Male	62
1090	Post	Female	49	15
1091	Post	Female	64	15
1092	Post	Female	79	12
1093	Post	Male	59	13
1094	Post	Male	69	10
1095	Post	Male	69
1096	Post	Male	65	12
1097	Post	Male	84
1098	Post	Female	85
1099	Post	Female	89	13
1100	Post	Male	85	14
1101	Post	Female	74	14
1102	Post	Male	66
1103	Post	Female	68	14
1104	Post	Female	51	14
1105	Post	Male	62	15
1106	Post	Female	70	14
1107	Post	Male	77	15
1108	Post	Female	79
1109	Post	Male	57	14
1110	Post	Male	90+	15
1111	Post	Female	63	9
1112	Post	Male	67	11
1113	Post	Female	86	10
1114	Post	Female	51	3
1115	Post	Female	61
1116	Post	Female	90+	14
1117	Post	Female	78
1118	Post	Male	75	15
1119	Post	Female	81	10
1120	Post	Male	68	15
1121	Post	Male	82
1122	Post	Female	81	15
1123	Post	Female	80	14
1124	Post	Female	58
1125	Post	Female	62
1126	Post	Female	76	7
1127	Post	Female	56
1128	Post	Male	46
1129	Post	Female	55
1130	Post	Male	59
1131	Post	Male	64
1132	Post	Male	88	15
1133	Post	Male	62	14
1134	Post	Male	87	13
1135	Post	Male	71	15
1136	Post	Male	79
1137	Post	Male	59	14
1138	Post	Male	68	12
1139	Post	Male	68
1140	Post	Male	77
1141	Post	Female	56	11
1142	Post	Female	69	15
1143	Post	Male	53	12
1144	Post	Female	64	14
1145	Post	Female	20	14
1146	Post	Male	73	14
1147	Post	Male	33
1148	Post	Male	76	14
1149	Post	Female	68	15
1150	Post	Male	88
1151	Post	Female	69	8
1152	Post	Male	61
1153	Post	Female	74	14
1154	Post	Female	83
1155	Post	Female	78	14
1156	Post	Female	54
1157	Post	Female	90+	6
1158	Post	Female	74	12
1159	Post	Male	68	8
1160	Post	Male	56	13
1161	Post	Male	86	15
1162	Post	Female	71	14
1163	Post	Male	40	3
1164	Post	Female	62	14
1165	Post	Female	72	15
1166	Post	Female	50	14
1167	Post	Male	50	12
1168	Post	Male	78	15
1169	Post	Female	55	13
1170	Post	Female	79
1171	Post	Female	86	13
1172	Post	Female	23	13
1173	Post	Female	80	15
1174	Post	Male	58	13
1175	Post	Male	66	4
1176	Post	Male	73	14
1177	Post	Female	51	15
1178	Post	Male	81	11
1179	Post	Male	59	9
1180	Post	Male	40	15
1181	Post	Male	56	13
1182	Post	Female	80	13
1183	Post	Male	47	15
1184	Post	Male	73	12
1185	Post	Male	73	3
1186	Post	Female	61	4
1187	Post	Female	39	15
1188	Post	Female	60
1189	Post	Female	59
1190	Post	Female	69	13
1191	Post	Male	76
1192	Post	Male	67	14
1193	Post	Male	39	15
1194	Post	Male	37	14
1195	Post	Female	50	15
1196	Post	Male	80
1197	Post	Male	62	15
1198	Post	Male	71
1199	Post	Male	57	14
1200	Post	Female	29	14
1201	Post	Female	24	14
1202	Post	Female	66
1203	Post	Male	65	15
1204	Post	Female	89	11
1205	Post	Male	70
1206	Post	Male	78	14
1207	Post	Female	46	15
1208	Post	Female	87	15
1209	Post	Female	24
1210	Post	Female	63	15
1211	Post	Female	21	14
1212	Post	Male	60
1213	Post	Male	90+	15
1214	Post	Female	75	14
1215	Post	Male	84	15
1216	Post	Female	79	13
1217	Post	Male	68
1218	Post	Female	56	14
1219	Post	Female	60	15
1220	Post	Female	75	10
1221	Post	Female	75	13
1222	Post	Female	77	14
1223	Post	Male	58	15
1224	Post	Male	28
1225	Post	Male	76	14
1226	Post	Female	34	14
1227	Post	Male	71	14
1228	Post	Male	24	15
1229	Post	Male	30	9
1230	Post	Female	90+	14
1231	Post	Male	84	15
1232	Post	Male	81	9
1233	Post	Female	51	15
1234	Post	Male	67	12
1235	Post	Female	31	15
1236	Post	Male	79	9
1237	Post	Male	60	14
1238	Post	Male	60	12
1239	Post	Male	87
1240	Post	Female	78	13
1241	Post	Male	51	15
1242	Post	Female	38	15
1243	Post	Male	29	14
1244	Post	Male	66	8
1245	Post	Male	90+	13
1246	Post	Male	54	14
1247	Post	Female	68	14
1248	Post	Female	40	14
1249	Post	Male	83	15
1250	Post	Male	43	15
1251	Post	Female	57
1252	Post	Male	80	14
1253	Post	Female	44
1254	Post	Female	87	14
1255	Post	Male	80	11
1256	Post	Female	39	14
1257	Post	Female	85	11
1258	Post	Female	41	15
1259	Post	Male	81	15
1260	Post	Male	74
1261	Post	Male	90+	15
1262	Post	Female	76
1263	Post	Male	34	14
1264	Post	Male	33
1265	Post	Male	60	15
1266	Post	Male	86	14
1267	Post	Male	60	14
1268	Post	Male	70	15
1269	Post	Male	83	14
1270	Post	Male	49
1271	Post	Male	31	15
1272	Post	Female	86	15
1273	Post	Female	69	14
1274	Post	Male	62	11
1275	Post	Male	31	15
1276	Post	Male	66	14
1277	Post	Male	73	11
1278	Post	Male	39
1279	Post	Female	62	13
1280	Post	Male	81
1281	Post	Male	56	12
1282	Post	Female	90+	15
1283	Post	Female	54	14
1284	Post	Male	84	15
1285	Post	Male	84	11
1286	Post	Female	82
1287	Post	Female	90+	13
1288	Post	Female	90+	14
1289	Post	Male	48
1290	Post	Female	59	15
1291	Post	Female	52
1292	Post	Female	41	4
1293	Post	Female	55	14
1294	Post	Female	78
1295	Post	Female	90+	12
1296	Post	Female	41	15
1297	Post	Male	65	14
1298	Post	Female	80	11
1299	Post	Female	90+	14
1300	Post	Male	43	13
1301	Post	Female	81	10
1302	Post	Male	80	15
1303	Post	Male	82	13
1304	Post	Male	76	15
1305	Post	Female	78	13
1306	Post	Female	38	13
1307	Post	Female	53	15
1308	Post	Male	82	14
1309	Post	Female	85	14
1310	Post	Male	75	15
1311	Post	Female	57	15
1312	Post	Male	88	14
1313	Post	Female	90+	15
1314	Post	Male	58	15
1315	Post	Male	58
1316	Post	Female	88
1317	Post	Female	44	15
1318	Post	Male	80
1319	Post	Male	52	14
1320	Post	Male	70	13
1321	Post	Male	64	11
1322	Post	Male	59	14
1323	Post	Female	29	15
1324	Post	Male	73	13
1325	Post	Female	87	15
1326	Post	Female	68	13
1327	Post	Male	80	14
1328	Post	Male	87	15
1329	Post	Male	26
1330	Post	Male	47	12
1331	Post	Female	58
1332	Post	Male	72
1333	Post	Male	61
1334	Post	Female	52
1335	Post	Male	71	10
1336	Post	Male	83	10
