# Supplementary material for: Testing physiologic monitor alarm customization software to reduce alarm rates and improve nurses’ experience of alarms in a medical intensive care unit
Source: PLoS One. 2018 Oct 18;13(10):e0205901. doi: 10.1371/journal.pone.0205901 (PMC6193710; doi:10.1371/journal.pone.0205901)
Supplement: S2 Dataset — (XLSX) [file pone.0205901.s002.xlsx]

## Sheet: raw data
ALL PRE	ALL POST	HIGH PRE	HIGH POST	MEDIUM PRE	MEDIUM POST	SPO2 PRE	SPO2 POST	HR PRE	HR POST	RESP PRE	RESP POST	ART PRE	ART POST	ALL ALARM ADVISOR PRE	ALL ALARM ADVISOR POST
4	5	1	2	4	5	1	4	2	3	1	1	11	4	3	1
3	4	1	1	2	4	1	1	6	1	2	2	1	15	1	3
2	2	1	3	1	2	3	2	1	1	1	5	1	15	1	4
4	6	1	1	3	4	4	6	1	4	2	4	4	5	3	1
8	4	2	5	7	4	1	2	2	5	3	2	20	1	6	2
1	14	2	4	1	13	1	13	3	12	1	1	2	17	1	9
3	12	1	1	3	9	1	2	1	3	17	5	2	27	2	2
1	3	1	2	1	2	5	1	1	1	1	3	5	2	1	18
3	23	1	2	3	18	2	1	2	1	11	1	5	1	2	5
5	9	5	1	3	5	3	5	2	1	7	7	6	1	3	2
1	2	1	3	1	2	1	2	7	2	4	1	11	1	1	5
2	1	1	3	2	1	6	1	3	1	3	9	24	14	2	1
3	1	3	1	3	1	16	1	9	7	1	3	9	3	3	5
1	6	2	1	1	6	3	4	1	2	1	1	1	2	1	12
13	2	4	1	11	1	4	7	12	1	6	10	1	3	5	3
17	2	5	2	17	2	1	1	15	1	1	1	4	1	17	6
1	1	15	3	1	1	6	11	14	15	2	1	1	7	1	4
1	5	21	2	1	5	2	2	14	1	5	2	1	4	1	3
11	1	2	3	11	1	1	1	17	3	15	3	11	3	11	2
12	12	6	4	12	12	3	10	3	1	2	2	3	7	12	1
3	1	4	3	3	1	1	3	8	6	10	2	9	6	2	1
3	6	5	1	3	4	1	9	1	3	1	4	1	1	2	1
2	10	2	3	2	8	1	2	3	1	1	2	7	5	7	5
7	2	1	2	7	2	3	1	1	12	1	1	3	1	2	4
4	4	2	5	4	4	7	8	12	2	5	2	3	2	4	10
2	6	28	2	2	5	2	3	2	2	6	1	7	6	3	1
4	6	7	2	4	3	1	2	1	4	16	1	2	2	6	15
3	11	13	1	3	8	1	1	7	8	8	1	2	2	3	1
13	2	17	1	12	1	1	3	1	1	3	1	1	2	1	11
22	1	12	4	21	1	2	6	4	6	2	2	1	1	4	15
1	2	23	1	1	1	1	3	2	1	1	1	1	8	23	5
7	1	17	2	6	1	13	9	1	4	3	1	5	4	3	8
24	1	29	3	24	1	1	2	3	3	4	5	18	2	8	1
5	2	23	3	5	1	6	9	1	4	4	2	5	5	16	3
12	7	20	2	12	5	4	1	8	4	1	5	14	3	3	1
1	4	11	2	1	4	1	7	3	7	3	9	3	14	4	2
21	15	3	1	16	12	3	2	1	1	1	4	9	1	7	7
1	5	2	1	1	5	2	3	2	1	2	3	15	1	1	2
4	19	2	1	3	19	1	2	1	3	3	5	10	5	1	1
5	1	1	1	4	1	1	1	1	2	3	2	1	5	15	10
14	4	1	20	14	4	5	2	3	5	6	3	1	6	2	16
10	8	1	3	7	8	1	1	2	3	4	2	4	2	1	11
1	5	9	7	1	5	1	2	8	2	1	4	4	1	9	6
4	11	3	2	4	11	4	1	1	2	21	10	6	17	6	1
12	15	7	2	10	15	3	1	3	1	11	1	1	8	17	10
16	1	2	6	12	1	26	1	1	2	27	7	1	6	21	12
23	1	11	1	18	1	14	1	3	1	5	1	3	1	25	2
42	8	4	2	27	6	4	1	1	1	7	1	17	22	41	2
35	11	2	3	14	8	5	1	4	2	5	1	1	7	27	12
9	1	3	1	7	1	1	1	8	1	12	2	7	1	3	8
13	1	1	2	7	1	1	4	4	3	1	1	2	1	9	2
15	4	2	14	11	4	5	17	4	3	1	1	9	1	1	3
5	4	9	1	2	4	7	3	3	2	3	1	1	2	5	4
2	2	22	14	15	2	3	4	2	1	2	4	2	3	2	4
17	11	1	1	2	7	1	1	6	1	1	1	14	7	1	9
1	9	2	3	4	6	2	2	1	1	1	3	2	1	1	1
4	1	2	1	10	1	6	1	1	2	1	1	2	3	4	3
32	3	6	2	14	3	1	3	2	1	1	1	4	13	9	6
10	15	1	1	32	14	1	1	1	1	5	2	15	2	2	3
14	2	21	7	35	2	1	2	14	4	1	4	1	10	1	9
39	1	5	1	40	1	1	6	16	3	9	1	7	7	5	2
48	21	15	5	55	21	4	1	3	3	6	5	2	1	15	9
57	1	1	1	41	1	4	4	2	1	1	10	1	4	3	6
67	14	3	1	17	11	2	1	2	3	3	8	1	3	2	18
64	6	2	2	25	6	3	1	2	1	2	9	8	2	2	31
34	1	3	2	15	1	1	4	1	4	2	6	2	7	23	3
54	16	7	1	19	14	14	3	1	1	1	1	3	5	2	4
38	14	5	1	14	14	12	8	2	3	3	1	3	2	1	4
39	2	2	3	1	2	3	4	4	2	3	1	11	10	14	10
25	2	3	2	1	2	16	3	1	1	1	1	17	19	2	7
1	25	1	2	5	25	10	9	2	1	1	1	16	15	11	2
1	13	3	1	15	8	6	2	1	5	1	2	8	3	3	1
5	3	2	1	3	3	1	1	1	5	2	6	1	2	9	8
18	7	3	1	4	7	1	15	8	2	8	1	3	2	9	1
3	7	1	1	1	5	3	5	2	1	20	13	6	2	9	5
4	6	3	3	6	4	7	1	1	1	1	2	7	3	6	5
1	1	1	4	15	1	4	6	5	6	2	1	4	3	17	2
8	9	27	5	3	9	2	1	11	3	3	6	2	1	11	2
17	13	4	1	3	13	3	7	3	1	2	5	9	7	3	6
4	6	1	1	5	6	2	1	1	1	4	1	9	3	2	2
3	4	5	1	3	3	1	3	1	2	2	2	8	7	1	3
5	6	1	2	23	6	1	2	6	6	5	1	1	4	3	2
3	5	1	2	2	4	1	2	3	7	1	3	2	3	4	1
24	13	1	2	1	9	1	2	1	1	1	1	3	2	1	3
2	3	1	1	15	2	3	1	5	1	1	6	3	3	4	5
2	14	4	1	3	12	2	3	3	1	1	1	2	1	1	3
24	6	7	1	11	6	8	6	6	4	1	2	3	1	2	1
3	18	17	15	3	18	1	3	2	2	2	11	3	8	7	2
11	36	3	1	9	33	1	19	2	1	1	1	2	1	1	3
3	1	2	1	1	1	1	6	2	2	1	1	1	4	3	2
9	1	2	1	1	1	1	1	4	1	1	2	1	1	1	1
1	3	1	1	1	3	2	1	2	1	1	2	1	15	2	1
1	3	1	1	15	3	1	2	2	11	1	1	1	9	7	2
1	4	1	1	9	4	1	2	6	2	29	1	5	6	3	1
18	6	1	81	8	6	1	3	1	1	12	1	7	3	6	3
16	10	8	8	21	10	17	3	7	5	12	2	1	2	1	1
10	7	1	2	11	7	10	7	4	6	8	3	1	1	4	2
32	2	1	5	3	2	5	8	1	1	1	1	1	1	3	1
15	1	2	4	2	1	4	5	5	3	2	1	2	1	21	3
3	11	3	6	1	8	6	8	1	1	4	2	9	5	11	2
2	1	5	2	3	1	5	1	2	2	2	11	1	4	27	7
1	11	1	1	4	9	2	6	15	10	1	4	1	1	5	2
5	9	7	2	2	7	3	1	1	1	2	1	5	5	7	2
4	3	1	6	1	3	3	6	12	1	2	1	2	6	5	2
2	7	30	9	2	7	1	21	13	1	1	1	1	5	12	1
1	11	4	2	1	10	1	11	2	3	1	18	4	4	1	6
2	4	1	1	4	4	5	8	3	1	7	4	2	10	1	12
1	1	29	4	5	1	6	1	1	12	2	1	3	1	3	4
4	3	1	1	1	3	9	5	2	15	1	9	4	1	1	3
5	3	5	2	2	3	2	5	6	6	3	1	18	5	5	1
4	1	1	2	9	1	1	6	8	14	1	2	4	2	1	3
2	3	2	17	2	3	1	1	1	14	2	1	2	9	9	2
9	19	1	2	3	19	3	3	7	2	1	4	2	1	3	1
3	4	2	2	1	3	23	27	2	3	1	3	2	1	1	1
3	3	3	1	2	2	5	1	2	1	2	1	2	4	1	16
1	5	1	2	2	5	10	1	2	1	2	20	1	7	7	3
2	2	1	1	7	2	10	1	1	7	1	2	1	4	3	2
2	3	1	2	3	3	1	1	3	2	26	1	3	16	26	4
7	2	5	1	1	2	1	2	1	1	9	2	1	5	14	1
3	1	3	3	6	1	1	2	2	7	1	2	2	1	1	4
1	1	2	4	1	1	4	2	2	1	1	3	1	10	5	2
6	2	1	7	5	2	5	2	1	3	1	3	3	1	6	17
1	3	3	1	2	3	1	2	1	2	1	3	16	2	3	4
5	1	5	8	3	1	5	1	2	13	5	1	9	3	3	1
2	2	1	21	1	2	5	10	17	2	2	1	1	6	2	5
5	3	12	6	6	3	5	1	1	1	3	8	1	2	5	2
1	2	8	4	10	2	1	2	1	3	21	2	2	3	7	3
6	2	3	6	17	2	11	5	1	1	2	1	6	2	4	2
19	2	5	1	26	2	2	1	1	1	11	3	3	2	1	4
39	1	1	1	14	3	19	8	1	6	2	2	2	2	8	10
26	3	2	11	27	5	9	1	6	3	1	2	2	1	3	1
14	5	5	1	5	7	14	34	1	6	2	3	6	3	3	7
27	7	1	3	17	2	4	1	1	2	7	1	2	5	3	1
6	2	2	1	11	2	3	2	2	1	1	2	1	4	7	1
17	2	3	13	15	2	18	8	15	2	11	5	1	1	8	4
13	2	4	1	1	1	7	1	8	1	5	2	1	5	1	1
15	1	1	1	2	1	1	1	11	9	2	1	1	5	6	2
1	1	5	1	1	6	5	5	11	9	1	1	1	5	1	6
2	6	5	2	1	12	1	2	2	3	2	2	1	7	3	3
1	12	1	1	3	4	1	2	1	1	4	3	1	2	1	1
1	4	2	14	5	3	2	1	2	8	2	1	5	1	1	3
5	3	1	2	1	2	5	2	1	2	11	5	1	9	1	3
11	2	1	3	4	1	4	4	17	1	16	5	2	1	1	2
1	1	2	1	13	3	1	1	2	1	1	1	2	1	3	1
5	3	11	3	6	2	2	18	1	1	1	1	2	1	1	3
34	2	2	2	15	2	2	8	3	7	4	2	2	4	5	6
11	2	2	2	4	13	2	6	1	1	2	6	2	3	8	2
30	33	1	1	4	1	1	2	12	1	1	13	5	1	4	4
4	1	4	1	11	16	1	1	1	2	5	12	1	1	4	7
5	19	1	2	3	3	2	1	1	3	7	5	11	3	4	4
11	3	1	6	3	2	10	12	2	2	5	10	11	3	3	1
3	2	1	12	1	4	2	1	1	3	4	4	1	1	2	1
3	4	1	3	1	1	1	1	15	2	1	34	1	4	6	3
1	1	1	1	12	4	4	3	11	11	2	1	2	3	1	4
1	4	3	1	7	2	28	2	1	12	1	1	2	2	9	1
12	2	9	2	3	1	5	3	4	3	1	1	23	2	6	1
10	1	9	1	26	19	2	2	4	6	3	3	19	1	1	3
3	26	4	1	14	4	2	2	1	5	1	4	7	2	7	11
28	6	7	2	3	1	1	5	2	3	8	1	1	1	4	1
17	1	2	1	10	2	1	4	4	1	2	11	1	25	5	4
3	4	1	2	11	5	4	2	1	7	1	1	2	9	2	1
10	6	19	2	3	2	6	5	1	1	1	2	1	3	14	3
18	5	3	2	1	3	5	3	1	7	1	1	3	7	12	2
3	3	6	2	7	2	1	1	1	8	5	1	2	2	4	2
6	5	2	1	8	4	2	6	7	2	2	1	10	5	7	1
9	2	1	1	3	10	3	6	1	9	1	1	1	1	4	5
8	4	3	2	5	1	5	6	2	1	4	5	7	2	4	5
3	10	1	2	3	3	4	1	12	2	4	7	4	1	14	1
8	1	1	3	5	7	3	1	5	2	4	3	4	1	16	6
4	3	1	1	7	11	2	4	3	1	10	1	1	1	16	4
8	7	4	1	6	1	4	1	2	8	2	4	19	2	10	3
7	14	1	5	2	1	7	7	4	8	7	1	10	4	3	8
6	1	1	1	8	16	1	3	1	4	1	32	4	1	2	4
2	1	1	1	3	19	1	1	1	1	2	5	9	1	6	4
8	16	4	1	1	17	1	1	8	1	17	1	1	2	1	14
3	20	1	1	3	11	1	8	5	1	1	1	2	7	3	2
1	17	4	2	1	14	2	2	7	1	5	1	5	1	2	1
5	11	1	9	3	19	5	7	1	1	2	3	1	6	3	6
1	14	6	1	11	18	1	1	1	1	1	2	4	29	2	1
3	19	8	1	22	8	3	12	4	3	1	8	1	9	2	5
11	18	4	1	2	1	2	1	5	4	3	3	43	13	3	2
25	8	2	3	15	4	14	1	3	1	4	11	1	18	7	1
2	1	1	1	8	10	3	2	2	1	1	4	1	13	4	15
16	4	1	11	2	7	1	3	1	4	1	19	1	22	2	5
8	10	1	2	3	3	13	1	7	5	4	6	2	3	2	10
2	7	2	1	2	21	3	11	1	4	1	1	7	14	2	9
3	3	2	1	1	14	2	2	1	2	1	1	1	1	3	15
2	23	1	8	12	9	4	15	12	1	9	1	5	4	2	8
1	28	2	1	1	5	1	6	2	13	14	1	2	5	2	7
12	9	1	4	3	8	2	1	1	2	10	9	2	3	1	6
1	5	2	1	3	5	6	4	2	4	2	7	4	1	3	2
3	9	3	1	3	21	4	1	4	1	4	1	3	2	5	5
3	5	1	1	21	5	10	3	9	15	4	1	5	2	2	2
3	35	1	1	1	11	4	5	2	14	2	3	8	1	1	2
24	5	3	1	2	3	1	1	8	2	11	1	4	7	2	2
1	12	5	1	6	4	2	1	1	1	1	6	1	3	1	3
3	3	1	1	4	8	1	11	1	16	1	5	1	1	1	1
6	4	48	3	1	6	1	8	1	1	2	1	1	1	2	1
4	11	1	1	9	4	1	29	2	4	27	1	3	2	8	1
1	6	3	2	2	1	10	8	1	1	2	1	20	4	3	4
36	5	2	1	9	9	3	6	1	8	1	4	8	6	21	7
2	1	2	1	1	7	1	5	1	16	1	6	3	8	1	1
13	9	1	8	3	1	4	1	1	6	1	1	6	5	2	1
1	9	5	18	4	14	12	9	15	13	4	1	4	5	16	2
3	1	2	23	4	2	5	1	6	1	1	1	1	2	2	12
5	14	1	2	1	7	4	1	2	8	1	1	2	3	3	2
4	2	2	1	7	1	1	4	4	8	4	4	5	3	5	2
1	7	2	3	3	1	4	1	11	7	1	6	1	1	11	2
7	1	1	6	3	3	14	5	14	1	4	12	4	5	3	1
3	1	3	1	6	4	1	1	7	11	2	2	2	1	1	1
3	3	1	34	1	4	7	6	3	13	1	1	4	2	3	3
6	4	4	2	1	2	6	2	2	3	1	1	1	7	1	19
1	5	1	1	1	9	1	1	1	8	1	4	9	5	1	6
1	2	9	1	1	1	1	4	1	7	2	2	1	1	8	3
1	9	1	1	9	3	2	2	1	7	24	2	3	2	7	7
1	1	5	2	3	16	1	5	1	2	19	13	13	1	2	7
14	3	1	2	2	8	1	1	1	1	11	3	3	9	5	2
3	23	5	1	6	7	1	3	1	4	2	4	15	1	1	8
2	8	1	10	1	3	2	3	12	1	5	4	7	1	2	2
6	7	2	17	2	3	9	1	1	6	2	6	1	1	1	1
1	3	2	1	2	7	9	1	2	1	4	2	2	1	5	1
2	3	3	1	7	1	1	1	1	1	7	5	1	1	3	1
2	8	1	1	4	2	2	3	5	4	1	17	2	6	7	1
8	1	1	5	5	1	3	1	8	1	5	1	4	1	2	16
4	2	5	1	2	3	7	5	1	1	1	2	2	2	1	5
5	1	9	2	14	2	3	5	1	6	1	1	10	10	4	4
2	3	5	2	1	5	6	1	2	2	3	9	1	10	2	2
15	2	1	1	13	5	1	1	1	1	2	31	4	1	1	1
2	5	3	1	19	1	2	1	1	15	2	13	6	2	1	2
13	5	12	2	7	7	4	10	7	7	1	2	1	2	2	8
20	1	3	1	4	11	3	11	11	1	1	1	4	20	5	9
7	7	4	5	6	5	1	1	1	2	2	1	1	4	4	11
4	16	1	3	15	8	3	1	4	1	5	15	4	5	2	12
10	6	1	3	16	4	13	5	4	1	2	15	4	18	1	6
15	9	3	2	21	4	1	4	1	8	1	8	5	1	1	9
23	6	1	1	1	3	1	1	1	2	3	1	10	1	1	1
38	6	1	1	9	1	4	1	5	1	1	1	7	1	6	1
1	3	1	3	14	1	3	2	1	2	16	11	3	4	17	17
9	1	4	1	4	14	1	2	1	4	4	2	12	9	10	2
14	1	2	1	1	12	12	2	11	1	24	1	6	7	5	1
4	15	4	2	10	1	7	5	3	13	1	1	12	5	4	23
1	13	1	1	16	2	1	1	1	5	2	1	12	7	6	12
13	4	6	1	9	7	6	3	3	2	2	3	6	3	5	11
16	4	1	1	9	2	1	2	1	3	8	7	8	2	1	1
9	7	2	1	14	6	1	1	4	1	3	1	16	6	1	10
9	2	1	1	10	1	2	1	2	1	1	2	3	4	3	5
14	8	2	1	6	2	1	1	1	1	5	1	5	2	7	6
10	1	2	1	3	4	1	2	1	1	13	1	12	2	5	2
8	1	6	1	2	1	1	2	7	2	3	7	13	1	3	3
3	2	1	1	3	10	2	1	14	1	1	3	6	2	3	27
2	5	3	3	8	12	5	5	12	3	1	4	6	1	29	1
3	1	4	1	5	22	2	2	19	1	3	19	3	23	1	6
8	10	2	5	9	11	3	1	13	1	2	38	2	1	12	3
5	12	3	1	9	17	2	3	16	4	1	3	11	15	12	14
11	22	3	6	1	10	1	3	16	1	5	2	2	2	8	7
10	11	1	2	1	17	2	2	7	2	2	33	1	4	1	1
1	18	3	1	6	14	1	2	10	5	1	1	5	7	1	6
1	11	10	1	3	15	1	7	3	6	1	6	6	2	5	5
6	20	7	2	3	8	1	10	9	10	1	19	8	8	5	6
4	18	2	1	7	1	2	1	1	1	1	1	9	2	1	2
3	20	2	1	5	2	4	4	1	3	1	2	2	7	3	1
8	8	4	1	2	5	4	4	2	4	1	4	12	3	17	6
6	1	7	2	1	2	1	13	17	3	1	15	17	6	1	3
2	2	15	4	14	3	2	6	16	1	2	1	15	2	18	11
1	5	2	2	4	2	1	4	9	2	4	3	1	1	17	3
22	2	6	3	3	1	23	1	1	1	4	2	3	1	13	1
4	4	2	5	3	5	1	3	2	5	18	1	5	12	5	2
3	3	2	5	3	3	11	2	2	1	2	3	1	1	1	2
4	1	3	3	2	1	6	1	7	2	5	14	8	2	1	3
4	5	1	2	1	1	3	1	7	2	1	1	22	12	1	1
4	4	1	2	3	1	3	1	4	16	1	9	2	1	5	4
1	1	8	1	11	1	1	2	2	1	1	10	2	1	21	12
3	1	1	4	3	1	1	3	2	1	3	2	2	3	1	1
14	1	1	1	1	4	4	1	3	2	8	1	12	2	2	2
3	1	2	3	2	7	9	5	1	1	1	4	22	1	23	18
1	1	2	1	1	2	1	3	1	2	1	4	40	1	5	8
2	6	1	6	1	5	1	1	4	2	5	1	2	1	3	6
1	9	1	14	2	5	3	3	6	5	6	1	17	1	2	1
1	2	2	2	8	12	4	12	4	3	2	19	2	2	6	3
2	5	1	1	3	1	2	1	1	6	3	5	12	6	9	6
13	5	24	1	30	2	1	1	1	7	8	8	1	2	1	2
4	14	16	2	3	2	4	1	1	1	1	7	2	2	7	1
37	1	7	4	6	2	11	3	1	1	4	10	4	1	10	14
3	2	60	1	4	1	2	1	1	2	12	8	1	3	10	15
6	1	1	1	6	1	3	1	1	1	6	10	2	2	1	2
4	2	1	3	27	3	1	3	1	1	5	5	2	3	13	13
7	3	2	1	1	19	3	3	2	6	4	4	1	1	15	2
57	1	6	1	10	11	3	1	1	18	1	4	1	5	7	4
1	1	1	1	4	4	14	1	5	3	1	4	5	1	9	1
10	4	1	2	2	8	1	1	7	1	3	4	5	5	16	7
4	19	1	12	2	7	1	2	15	6	2	12	14	3	10	14
2	26	1	4	3	2	3	4	16	1	12	8	1	2	2	14
2	4	3	1	7	3	2	2	7	1	1	3	9	3	7	2
3	8	25	6	11	9	3	1	1	1	13	2	1	2	5	3
7	7	1	10	3	2	1	1	5	1	7	3	4	6	2	22
15	3	2	1	2	2	6	2	4	4	3	12	4	1	1	11
3	4	1	2	4	3	2	2	1	1	16	1	2	2	2	2
2	10	1	7	1	1	1	11	2	6	1	3	7	4	1	9
4	2	4	3	2	3	3	9	3	1	1	1	4	4	2	2
1	3	1	1	10	17	2	12	1	2	1	4	9	1	1	1
2	3	8	1	10	5	1	3	3	16	3	7	2	10	4	8
10	1	1	6	6	1	8	2	13	1	1	3	1	4	1	1
10	4	11	1	6	1	1	2	7	1	3	4	2	4	5	10
6	17	16	2	6	2	18	14	2	1	1	1	3	1	5	1
6	6	1	6	1	28	1	2	9	16	1	6	16	7	5	5
7	1	5	25	14	22	1	3	1	1	5	4	49	5	2	1
1	1	15	5	2	24	2	1	17	4	1	1	30	3	2	8
43	83	12	9	1	25	1	6	2	1	3	2	24	1	1	1
3	36	1	11	5	17	1	2	2	6	3	1	22	2	1	1
1	24	1	8	6	13	4	23	7	3	2	4	4	14	1	2
5	24	4	4	10	17	3	1	11	2	4	2	5	1	1	13
6	25	1	2	5	25	1	1	12	2	2	2	3	2	4	2
10	22	1	2	1	7	3	3	1	8	1	2	2	4	4	1
5	17	2	1	1	9	1	1	4	4	3	12	4	8	11	53
1	23	1	1	9	1	4	1	10	1	2	5	6	2	5	4
1	27	5	2	1	1	2	1	2	8	4	2	2	11	19	1
14	8	42	3	2	2	1	1	1	1	3	10	3	15	9	1
2	11	30	2	1	20	1	5	1	1	46	7	1	3	31	1
2	1	1	5	4	2	3	3	1	2	1	4	1	2	2	2
1	1	1	2	7	1	1	3	2	1	1	7	9	21	6	3
4	2	1	2	6	1	3	2	4	3	1	1	2	9	3	9
7	26	3	3	5	25	13	4	10	1	1	1	2	16	1	8
6	2	1	1	3	12	1	3	1	1	3	2	4	6	26	2
5	1	1	1	13	11	5	1	2	1	2	8	4	7	9	3
3	1	2	1	6	7	2	8	1	1	42	2	1	7	18	1
15	34	9	1	4	12	1	8	10	9	6	4	1	12	8	2
6	14	3	1	2	1	1	9	6	2	1	10	3	4	1	2
5	11	7	1	1	5	2	18	1	17	8	20	15	9	1	8
2	8	6	1	1	6	1	2	1	14	2	13	14	2	1	4
3	16	2	37	1	2	2	1	2	15	1	16	5	3	1	3
4	2	4	2	11	3	1	1	1	12	1	1	4	3	5	1
2	7	7	1	18	33	2	2	7	8	5	4	15	6	1	1
12	6	8	1	10	2	2	2	3	15	3	1	6	1	1	2
19	2	8	2	6	5	2	1	1	15	3	3	7	6	2	11
10	5	1	3	4	8	1	1	2	15	3	2	6	3	5	23
6	50	2	1	6	8	2	2	1	6	6	1	2	5	4	6
9	2	1	2	5	6	1	3	1	15	4	14	1	7	1	6
9	5	2	9	1	3	3	7	7	2	2	2	1	7	2	1
7	8	3	6	1	15	4	8	1	2	3	6	1	2	1	4
1	8	5	1	3	1	1	2	5	3	4	7	2	1	8	1
1	8	2	5	7	7	3	2	2	5	1	4	1	1	9	3
3	3	1	7	5	1	1	1	4	15	13	1	1	3	4	2
8	15	2	1	3	6	1	5	3	1	22	18	2	3	2	3
5	1	5	1	3	5	3	1	1	4	53	4	1	1	7	5
3	9	8	10	29	6	7	4	2	2	2	2	4	3	44	3
6	1	4	7	1	1	12	1	11	1	9	1	1	2	1	5
29	6	1	3	12	2	2	1	3	6	1	1	3	7	1	2
1	5	3	1	12	1	1	1	1	1	1	1	2	13	3	1
12	6	2	1	8	6	1	2	5	3	1	2	1	1	15	27
12	1	7	1	3	2	4	2	1	8	3	1	2	2	8	17
13	2	4	9	1	3	3	3	13	3	13	2	10	6	11	9
4	2	1	4	3	12	3	3	14	2	3	1	5	8	13	3
1	6	1	1	7	4	2	1	14	1	2	1	1	1	15	1
3	4	1	1	5	1	9	7	3	4	2	1	1	2	1	3
7	3	2	1	7	3	2	2	1	1	1	2	2	6	2	1
5	13	1	1	2	4	3	10	1	1	3	3	1	31	11	12
7	4	1	5	4	3	1	7	1	1	4	10	2	4	20	14
2	1	1	1	19	3	1	2	3	5	1	6	2	2	3	9
4	3	2	4	1	6	3	1	2	2	3	3	3	2	2	3
31	4	1	5	1	44	2	1	1	9	3	2	6	13	2	4
1	3	3	1	24	11	1	5	1	2	16	2	3	12	9	10
1	5	3	1	18	17	5	1	1	2	1	1	3	3	3	1
32	7	5	1	15	33	2	1	1	1	18	13	7	5	7	1
21	47	4	1	5	12	1	2	1	1	23	1	1	12	2	3
20	11	2	4	2	26	1	3	1	9	11	10	1	5	1	2
6	17	1	1	1	13	6	4	1	1	6	9	1	5	1	2
2	33	5	1	1	17	3	1	1	2	10	3	2	1	27	12
1	12	1	1	5	20	5	1	1	2	24	2	1	6	5	5
1	30	9	1	21	25	19	2	1	1	5	1	1	1	3	3
5	20	2	5	1	19	11	1	1	8	19	1	1	10	9	5
21	18	1	11	2	1	3	2	1	9	14	2	2	21	1	5
1	28	6	7	23	14	31	3	5	1	8	1	1	5	2	10
2	46	7	13	5	15	5	3	1	10	1	2	3	1	1	1
25	25	1	3	9	5	1	1	1	11	4	1	6	15	28	2
10	1	1	7	3	15	6	4	1	9	8	6	1	12	1	7
1	18	2	1	6	10	1	1	6	2	40	1	1	2	22	1
9	21	1	2	4	2	1	1	1	8	1	1	4	24	15	4
3	5	1	1	13	2	1	1	2	11	2	1	4	1	1	3
6	15	4	1	1	7	1	1	1	1	12	1	11	12	5	2
4	10	1	29	2	1	3	2	2	6	1	1	2	1	4	9
13	2	1	2	10	7	2	3	2	10	3	1	2	1	1	6
1	3	5	1	8	20	1	1	7	1	1	1	3	2	2	2
4	7	1	1	11	23	6	1	4	13	3	2	1	3	4	9
13	2	3	5	10	13	7	5	5	6	2	1	18	2	1	3
8	7	1	1	1	3	2	1	1	1	9	6	1	4	5	1
15	20	1	1	13	4	2	1	1	1	1	2	13	11	1	1
10	34	1	1	15	5	7	9	1	2	8	2	10	21	11	4
1	13	1	2	8	23	1	1	8	1	14	5	8	3	16	1
13	3	2	17	9	1	3	2	1	4	5	1	14	3	2	21
15	4	10	1	21	1	4	2	1	1	3	2	4	1	3	15
9	5	2	1	11	1	2	3	1	12	3	1	7	2	8	5
9	23	1	1	2	11	1	1	13	1	2	3	11	1	4	8
26	1	2	1	1	2	5	1	1	3	1	1	1	10	2	1
16	1	1	1	5	9	20	1	1	2	2	1	1	2	6	5
3	1	4	1	4	2	2	8	4	5	1	1	23	14	14	6
1	12	1	1	7	3	16	20	8	2	1	6	1	1	7	8
5	5	3	1	2	8	7	1	1	1	1	1	4	20	3	3
4	10	2	1	5	6	1	1	1	1	1	1	2	1	1	1
7	2	2	2	1	11	2	2	10	1	1	2	4	2	6	2
2	3	5	2	3	1	3	1	4	1	8	1	12	2	3	5
5	8	1	1	3	1	1	5	1	2	2	1	4	1	5	7
1	19	16	2	1	11	1	2	1	9	1	2	1	1	5	8
3	11	1	1	1	5	2	6	1	1	4	1	2	2	3	9
5	1	3	12	5	1	7	1	5	1	1	1	1	7	2	1
1	1	1	1	1	2	3	1	1	1	37	21	1	5	2	7
2	11	1	1	2	9	3	2	3	1	20	1	1	3	2	10
6	6	7	1	3	2	1	1	8	5	31	1	14	1	12	26
1	1	2	2	1	2	2	13	1	4	12	14	2	1	9	15
2	3	2	2	2	8	5	3	2	1	19	1	2	2	3	3
3	10	1	3	4	6	5	3	6	2	13	5	1	1	7	1
1	4	1	1	4	3	5	1	12	1	48	6	3	6	1	2
2	2	1	11	3	1	1	1	1	7	23	17	1	5	2	2
4	8	3	1	3	1	4	1	2	5	42	1	2	16	1	10
4	6	1	1	2	1	11	5	1	3	34	1	1	2	5	3
3	3	3	3	8	6	4	6	1	9	31	1	1	2	7	2
3	1	4	2	6	20	6	2	3	2	1	3	17	5	1	9
2	1	1	2	3	20	2	6	9	1	3	2	2	6	5	3
8	1	1	7	3	4	2	5	1	8	1	1	8	2	2	1
8	6	2	3	6	53	2	3	1	3	1	7	4	5	6	12
3	20	1	9	3	4	1	2	2	3	1	2	6	3	9	1
3	21	1	2	8	2	1	1	1	4	4	6	4	2	16	7
17	4	2	2	5	8	2	3	1	1	7	7	1	4	1	1
3	67	1	1	6	4	1	1	3	1	7	1	12	2	1	1
10	4	5	1	3	1	5	2	9	1	2	1	3	6	4	4
7	2	2	6	2	1	2	1	1	1	4	2	3	4	12	2
7	8	1	1	2	2	1	2	2	10	4	2	4	2	9	2
7	4	4	2	6	4	3	3	1	2	4	5	2	2	8	10
2	1	3	1	3	2	1	1	1	12	3	5	6	9	15	3
2	1	1	1	1	12	3	1	10	1	1	4	1	1	4	1
6	2	16	1	1	5	1	3	1	3	12	1	5	1	1	11
4	4	1	1	1	8	6	1	3	8	4	1	2	1	4	8
1	2	2	1	4	5	1	4	1	1	9	6	3	1	13	4
2	12	1	5	2	4	3	10	4	1	1	1	5	5	5	2
2	5	1	3	3	1	7	6	8	1	2	1	2	1	3	1
4	8	1	1	4	10	2	1	1	7	1	2	1	4	1	16
2	7	5	1	4	1	7	4	1	2	1	2	2	1	3	2
3	4	3	1	15	3	2	1	6	9	1	3	9	2	3	3
5	1	1	2	9	1	2	1	1	2	1	2	7	4	3	1
5	13	5	4	19	1	1	1	1	2	1	2	6	4	2	5
18	1	1	1	9	2	1	5	1	1	10	2	1	1	1	11
18	3	2	1	33	2	4	7	1	1	9	2	3	1	7	2
28	1	3	3	2	8	1	4	2	1	2	4	11	5	5	1
13	1	2	1	6	4	3	1	3	1	1	3	2	10	1	1
40	2	3	1	3	4	6	1	2	8	1	2	1	2	1	4
2	3	7	1	18	1	1	2	2	1	1	6	2	5	12	2
8	11	1	1	27	1	6	2	1	6	1	2	1	1	2	6
4	4	1	1	14	9	3	2	1	4	15	1	4	1	8	13
37	4	1	1	18	12	1	1	3	15	1	17	1	1	1	12
27	1	1	5	8	4	2	1	4	2	4	7	3	8	4	5
17	1	1	1	1	15	4	6	1	2	8	5	1	1	12	10
24	9	3	4	1	5	2	2	2	3	1	9	20	1	4	4
10	14	1	1	1	23	3	2	2	1	1	1	12	1	8	1
1	6	1	1	2	6	1	2	1	4	3	1	1	4	2	1
1	16	1	2	1	6	6	4	1	1	2	1	1	7	1	1
1	5	1	2	2	8	1	2	1	16	8	1	3	3	1	1
2	23	3	1	1	6	1	2	1	1	15	5	6	1	1	3
1	6	2	1	1	1	1	6	2	6	7	1	1	14	3	4
2	6	2	1	5	3	2	3	1	1	2	1	1	6	6	4
1	8	1	2	1	2	1	4	3	1	1	1	1	1	1	6
2	6	1	3	2	3	1	5	1	2	4	2	6	3	1	4
8	1	1	2	1	5	2	6	1	1	1	1	5	2	2	5
1	3	1	6	2	3	2	6	1	2	11	1	5	7	1	9
2	2	3	1	1	5	2	8	1	13	2	1	3	12	10	36
2	4	3	4	5	2	2	11	1	2	1	2	3	12	3	1
3	5	1	3	4	3	2	1	1	9	1	1	1	1	1	1
1	3	2	7	1	2	2	3	3	1	9	1	2	1	4	11
5	7	3	15	2	32	3	1	11	2	2	1	1	6	16	8
6	2	1	2	1	23	2	1	1	12	8	1	3	1	9	29
5	3	1	4	10	11	1	7	1	3	6	1	1	3	4	8
1	2	2	6	9	1	1	1	2	8	3	1	1	2	9	1
3	38	1	3	5	3	3	1	1	1	3	1	1	1	4	1
1	35	3	26	2	2	8	3	6	1	2	1	2	1	1	13
10	14	1	5	7	5	1	2	5	1	3	3	1	7	6	7
9	1	2	1	46	1	2	2	1	1	14	7	46	4	4	4
5	3	1	1	1	12	8	1	1	2	4	2	1	1	14	3
2	2	2	54	1	16	2	14	1	7	11	1	5	6	1	2
7	5	1	2	3	9	2	4	1	6	11	4	30	1	10	6
50	1	2	16	16	4	1	3	3	1	4	2	4	6	8	5
1	13	2	3	8	1	1	2	4	3	2	2	11	1	2	1
1	16	1	3	11	4	1	4	1	7	5	1	59	3	1	1
3	9	6	1	13	14	1	6	2	6	1	2	4	1	7	3
16	4	1	1	15	2	2	1	1	1	1	1	79	6	1	9
8	1	6	1	1	1	3	1	6	1	2	2	4	1	1	5
11	5	2	1	6	3	2	2	1	1	2	2	7	1	3	5
13	16	1	1	4	6	2	3	1	1	1	1	14	1	25	3
16	2	1	2	12	3	1	2	5	1	2	1	12	2	2	15
1	1	12	1	20	2	1	13	1	3	1	1	7	1	2	14
6	3	3	12	3	21	8	5	1	1	2	1	9	1	6	10
4	7	1	13	2	8	5	2	1	1	8	2	33	1	1	1
16	1	3	2	2	5	3	1	4	1	1	1	2	2	1	1
20	5	1	2	9	8	1	1	1	4	19	1	3	1	5	20
4	3	1	4	3	6	3	2	2	1	1	1	3	2	2	1
2	23	3	1	3	11	5	4	5	1	4	4	63	1	8	4
2	10	2	1	8	1	1	1	2	2	5	1	63	5	1	1
9	7	1	1	2	5	4	3	2	7	2	1	6	2	2	8
3	10	1	1	1	1	11	2	1	1	9	3	49	1	1	16
3	7	6	3	1	7	3	1	4	1	1	5	23	3	1	6
8	11	4	2	6	1	3	2	9	6	1	1	12	11	1	13
2	2	2	1	36	4	3	1	1	1	18	3	14	3	15	1
1	5	1	2	7	3	3	9	1	4	6	1	1	1	1	12
1	1	3	4	3	2	2	2	1	3	1	2	6	1	6	1
6	7	1	1	1	5	3	2	3	10	2	2	3	1	2	5
42	1	6	9	9	9	4	1	3	7	3	1	3	1	2	13
7	4	4	3	1	6	1	5	1	1	9	1	10	4	2	8
3	3	4	4	1	2	4	16	2	2	4	2	3	1	3	13
1	2	3	1	3	10	1	3	3	8	4	3	2	4	4	17
9	5	1	2	1	4	1	1	4	2	1	2	10	40	11	1
1	11	1	1	29	2	3	4	4	1	1	2	6	17	14	7
1	8	1	2	1	1	2	3	2	1	1	2	11	1	4	2
3	2	3	1	28	1	1	1	1	8	2	1	8	4	7	2
1	13	1	2	15	1	2	7	1	2	1	3	1	13	9	4
37	4	2	1	1	4	2	1	1	8	1	1	7	9	9	2
1	2	2	1	9	1	1	9	4	1	6	1	3	5	1	5
32	2	2	4	4	21	3	1	1	4	1	5	1	1	4	1
17	1	1	1	1	16	3	4	8	8	2	12	1	7	2	3
1	1	5	2	2	5	1	2	1	1	3	9	3	2	3	9
9	5	4	2	4	8	1	5	1	2	2	3	1	47	9	1
4	1	1	1	1	1	1	1	2	1	3	6	6	1	3	1
1	26	2	1	5	2	5	1	7	2	1	2	11	1	2	1
2	17	1	1	1	5	1	2	2	12	1	1	5	4	6	5
4	6	2	1	1	7	2	2	1	6	5	1	1	3	1	7
1	8	3	2	11	13	2	10	1	11	1	2	9	3	1	6
6	2	4	2	16	8	1	1	5	17	1	1	1	2	1	11
1	2	4	1	3	5	3	1	2	1	1	1	2	1	1	14
1	1	1	5	5	1	2	4	1	1	1	1	3	4	1	5
11	5	1	2	8	3	3	3	1	6	3	1	2	1	1	1
16	9	1	3	4	1	5	4	2	3	1	8	1	4	1	1
4	22	1	1	2	2	2	4	1	2	9	5	1	4	2	33
5	9	3	4	6	1	1	1	1	5	1	2	1	14	4	5
8	5	12	38	14	2	1	3	1	12	1	6	2	1	1	3
5	1	1	2	7	5	2	4	3	4	2	1	7	9	1	2
2	4	23	3	3	7	4	1	1	14	1	1	2	1	3	5
6	2	1	1	4	8	8	6	14	14	2	1	4	1	1	9
14	2	1	1	6	9	8	5	5	3	5	1	2	1	3	8
9	1	1	3	3	1	4	3	2	1	1	1	2	1	1	7
3	2	1	7	5	1	10	2	1	10	2	1	1	1	4	12
4	5	1	1	5	7	4	4	1	16	1	1	1	1	12	3
6	7	4	1	3	2	1	1	13	9	3	3	3	8	13	2
5	8	4	1	2	10	5	4	1	6	1	1	1	2	1	1
6	9	1	2	2	26	1	4	4	1	2	2	1	9	1	3
7	1	2	2	2	15	1	1	6	2	1	1	1	2	2	1
3	1	1	4	2	3	1	4	1	1	1	1	18	21	1	1
2	7	1	1	17	1	1	6	5	4	2	2	10	6	13	10
2	2	2	1	13	2	3	3	1	14	3	2	15	1	19	4
2	10	1	1	5	2	3	5	1	7	2	1	29	1	11	1
3	29	1	1	1	11	7	2	7	1	1	1	3	4	2	12
17	15	2	21	7	4	1	4	2	1	1	1	3	1	4	1
15	3	2	3	1	2	12	2	1	5	6	3	11	2	9	3
5	2	1	2	2	9	1	4	1	2	1	9	5	1	11	3
1	2	1	1	3	3	2	22	9	14	1	4	12	17	11	5
10	2	4	1	1	2	3	2	1	1	1	1	1	1	1	4
1	22	1	4	5	2	6	3	1	1	1	1	17	7	12	1
2	4	3	1	7	2	6	6	1	1	1	1	3	1	1	9
4	2	7	3	6	17	7	1	1	2	9	1	1	5	8	5
2	9	2	5	2	1	2	1	2	3	1	2	16	1	2	11
5	3	1	1	2	7	1	3	1	13	1	2	9	15	1	4
7	2	5	1	1	2	1	6	2	1	5	1	3	4	3	2
9	2	2	8	5	1	2	1	3	1	4	4	14	2	6	21
7	2	2	1	4	7	1	15	1	14	2	1	7	12	2	5
2	19	3	1	1	3	1	8	1	4	13	2	6	1	27	6
1	1	1	5	8	3	3	9	1	2	1	1	1	52	7	2
5	7	6	1	13	3	1	8	9	2	2	1	8	18	12	1
4	3	1	3	16	1	6	2	1	7	2	1	7	4	1	1
1	1	3	1	1	16	2	9	1	1	1	2	1	1	1	1
9	7	2	1	1	3	1	2	5	9	2	2	8	4	4	1
61	3	1	8	5	1	1	4	2	2	1	1	4	1	4	4
17	3	1	1	17	11	2	2	2	1	1	2	19	2	10	1
1	3	1	1	15	8	2	2	4	5	1	4	10	2	3	9
1	1	4	6	18	4	1	2	5	2	2	1	4	16	2	2
5	1	1	1	15	2	3	1	1	1	1	4	1	1	4	6
20	24	1	3	5	1	2	1	1	1	1	2	1	1	4	1
17	3	1	1	3	18	4	1	1	1	1	3	19	7	12	1
18	1	3	2	4	6	7	1	11	2	4	4	4	8	17	5
17	11	1	3	2	1	1	1	3	1	1	4	1	3	5	4
6	8	2	1	5	7	2	2	1	1	8	5	1	1	1	1
3	4	3	1	1	2	4	1	1	12	6	3	1	1	19	1
4	2	4	1	15	5	1	2	1	7	2	3	1	4	1	6
2	1	2	2	3	11	4	1	1	16	1	7	4	17	18	10
5	19	1	2	5	2	2	8	1	1	1	1	3	2	2	1
1	6	1	1	2	1	1	1	6	3	2	11	9	3	3	5
20	1	3	1	3	1	4	1	2	1	4	4	1	1	1	1
3	11	2	1	1	5	1	5	2	2	1	4	2	1	2	4
5	2	2	3	4	3	2	1	11	6	1	1	7	1	1	1
2	5	28	1	3	6	1	3	13	3	1	5	1	7	2	10
5	12	1	3	3	13	1	1	1	7	1	1	1	3	1	2
1	2	1	4	2	15	3	1	3	1	7	3	1	4	3	7
4	1	2	6	1	7	1	5	1	1	1	12	5	1	6	1
3	1	15	3	7	15	4	2	6	1	24	1	1	1	8	1
3	6	1	1	1	13	2	1	1	4	2	8	1	6	4	8
2	3	1	20	2	4	1	2	2	2	3	1	2	13	1	2
1	7	19	2	6	1	2	3	1	2	4	2	1	3	2	2
7	13	1	3	2	3	4	1	6	6	3	1	2	1	1	3
1	16	1	1	2	2	1	1	1	1	16	1	1	3	15	2
2	8	1	1	13	9	4	1	6	1	1	3	1	1	4	6
7	15	1	4	6	1	2	1	2	1	2	7	1	3	2	17
4	14	1	4	9	5	4	2	1	1	2	1	2	1	4	7
2	4	1	1	1	2	4	10	2	4	6	1	6	1	2	6
15	1	6	3	4	2	1	3	1	1	1	2	6	3	2	1
7	3	1	10	14	2	1	1	2	12	1	3	1	1	16	6
12	3	1	6	6	6	2	6	1	1	4	1	1	2	9	2
2	9	7	1	1	3	3	1	14	14	1	5	6	1	2	1
4	1	1	1	8	1	6	1	2	1	1	1	1	2	5	3
18	5	1	3	2	4	1	4	1	1	1	1	1	1	1	3
7	2	1	4	1	2	10	2	3	1	1	2	1	2	1	1
1	2	1	4	1	2	1	5	1	4	1	5	1	1	1	1
17	2	4	1	1	8	5	2	1	3	1	4	1	3	2	2
2	9	1	1	1	1	2	1	1	3	1	15	1	1	1	8
1	4	1	6	3	4	1	4	1	4	1	11	1	2	28	4
1	1	2	1	6	4	1	13	4	1	1	1	1	1	21	1
1	6	1	1	1	8	2	2	1	2	4	4	11	1	11	1
1	2	1	3	1	12	2	1	1	2	1	1	1	6	2	7
3	2	1	4	1	13	1	1	1	1	9	1	7	2	5	1
6	8	2	2	1	18	14	5	3	2	2	4	1	1	3	10
1	1	4	13	1	49	3	2	12	1	1	1	1	6	4	5
1	5	1	1	2	7	1	6	6	1	3	12	2	1	8	1
1	5	2	4	6	4	3	2	2	4	1	12	1	3	8	2
1	8	1	1	2	1	3	2	1	2	2	4	1	6	5	4
1	12	1	3	18	1	4	8	1	2	2	2	2	10	16	6
3	21	2	2	3	11	1	5	2	2	2	1	2	2	12	2
6	36	1	2	3	2	1	3	1	1	1	1	2	11	19	4
2	72	3	2	1	1	2	1	2	2	1	1	8	1	13	4
23	9	2	1	4	9	1	2	5	1	2	4	10	2	17	2
3	4	4	1	18	29	6	36	4	1	3	1	2	6	16	1
3	2	1	2	10	8	3	2	3	2	3	3	2	1	7	14
2	1	2	2	2	1	1	5	2	2	9	2	2	1	1	1
4	11	1	4	5	1	1	6	4	3	5	4	2	3	3	8
23	2	1	1	11	15	1	5	1	2	2	1	8	3	2	7
10	1	3	1	8	3	1	2	1	1	1	9	1	1	10	18
2	9	2	1	10	2	3	5	3	14	1	2	1	5	3	15
6	32	2	1	2	9	1	2	2	2	1	17	2	1	23	6
11	14	1	1	5	5	4	2	4	3	15	7	5	25	1	3
10	1	4	1	4	5	1	3	1	1	4	1	2	7	12	7
10	1	1	4	11	4	3	10	3	1	4	17	7	1	1	1
2	16	1	1	6	3	1	5	1	1	2	1	13	1	2	2
5	37	1	1	14	1	2	3	5	7	13	6	1	7	5	3
6	2	1	1	1	2	1	2	2	3	1	12	1	4	5	5
14	9	7	5	11	6	9	5	4	4	1	5	1	1	1	13
7	5	1	1	2	5	4	2	7	1	3	3	7	11	12	3
15	5	1	1	1	1	4	3	4	1	24	2	11	1	6	5
1	4	1	2	2	6	2	1	7	1	3	1	2	2	1	4
16	3	2	4	3	2	2	5	1	1	6	1	3	3	16	6
2	1	31	1	2	3	1	1	1	1	1	1	1	8	4	2
1	4	1	1	8	9	1	1	1	6	8	2	1	1	24	8
2	7	1	3	2	5	1	3	2	2	4	3	2	1	1	3
3	6	1	1	4	22	1	1	1	1	2	6	2	1	3	20
2	1	1	1	7	3	1	1	1	2	1	2	1	3	2	5
8	6	41	2	4	15	2	15	4	5	1	2	10	4	3	2
2	2	3	2	4	14	6	2	5	1	1	1	1	4	9	1
4	3	1	3	1	10	1	3	7	1	2	1	31	4	3	9
7	9	1	1	7	1	2	1	4	12	1	1	4	1	3	33
4	5	3	2	4	2	1	5	7	4	1	1	7	5	3	15
4	22	1	5	15	1	2	11	2	1	7	6	2	1	5	2
1	4	2	2	1	20	1	9	1	5	3	17	4	3	13	3
7	15	2	1	4	4	1	2	1	2	4	2	1	1	4	1
13	14	1	1	26	4	1	1	1	8	5	11	8	3	1	9
15	10	1	2	1	1	7	5	15	1	1	8	5	3	1	1
1	1	2	2	2	4	2	5	1	1	2	5	33	3	4	7
4	2	1	1	2	2	2	1	2	12	5	10	5	2	9	7
31	1	1	2	5	8	2	1	6	1	1	2	13	2	18	7
1	22	2	4	5	16	6	3	6	1	1	2	1	1	16	10
2	4	1	1	4	6	1	1	1	1	1	6	1	7	12	4
2	4	13	2	6	14	3	1	1	5	1	7	9	2	2	15
5	1	1	1	2	1	1	4	1	5	3	21	12	1	1	18
5	4	19	2	1	12	3	1	13	1	4	1	7	3	6	12
4	2	4	1	5	2	3	2	6	4	2	14	6	1	1	3
7	8	3	2	3	5	13	4	5	2	2	2	1	15	1	13
2	16	2	1	9	27	1	1	1	1	1	4	1	2	5	1
1	6	10	2	1	12	6	1	1	2	1	3	1	1	4	1
5	14	1	1	2	14	1	13	1	4	1	2	7	13	2	11
6	1	4	1	2	22	14	1	5	3	2	18	4	2	2	2
21	12	1	1	6	5	1	3	2	2	1	1	1	1	7	2
4	2	1	3	8	15	1	4	8	5	1	2	2	12	2	2
2	7	1	1	10	1	4	5	1	11	1	6	2	1	1	1
2	28	4	1	8	2	2	1	1	1	21	32	4	2	1	2
6	12	3	1	22	3	1	1	1	3	3	1	1	2	4	3
8	24	1	1	2	4	5	17	2	1	4	2	1	2	7	1
10	39	4	2	8	2	2	6	4	4	12	1	7	1	5	6
12	5	1	1	8	6	5	2	14	3	1	1	1	4	11	2
22	16	1	6	13	1	1	5	2	1	1	1	6	1	2	2
2	2	3	1	5	3	3	6	1	1	5	2	2	2	1	1
8	2	2	4	5	9	1	1	5	1	1	2	1	1	1	3
8	4	1	5	5	2	2	3	1	11	2	7	11	3	3	6
13	9	1	4	11	1	6	1	2	8	1	2	3	3	1	7
6	3	4	12	14	2	1	3	4	1	1	4	1	1	4	1
6	8	10	7	4	3	7	2	14	2	1	2	1	2	2	2
5	1	1	3	7	7	3	1	11	2	2	1	1	1	4	2
14	5	1	1	3	8	4	3	1	2	1	1	3	3	2	18
15	9	1	1	2	1	5	2	4	10	1	1	5	1	4	1
4	2	1	1	18	6	3	1	1	1	2	17	3	2	18	7
7	1	1	3	14	11	7	3	2	4	1	7	2	5	5	3
3	2	1	1	2	14	1	1	1	5	1	1	2	5	5	4
3	3	2	2	7	5	5	2	3	1	2	3	3	1	2	19
19	7	1	1	3	2	1	2	1	11	1	1	1	1	1	38
18	8	3	1	10	8	1	6	9	5	1	4	2	10	1	3
2	1	1	1	1	1	4	1	5	4	3	2	1	5	1	1
7	6	5	1	4	47	1	1	2	1	1	2	3	2	3	2
3	12	1	3	2	11	1	7	1	1	1	2	4	3	1	33
10	14	2	1	2	7	9	17	8	1	4	28	1	1	3	1
1	6	1	2	1	5	3	9	10	11	1	1	3	2	14	6
4	2	3	1	5	6	4	1	1	1	1	1	1	1	1	19
2	8	3	1	2	9	1	5	7	3	2	1	1	1	3	1
2	1	16	8	3	10	7	1	6	3	2	1	1	4	1	2
1	47	1	2	1	8	3	2	1	11	3	1	1	3	3	4
5	11	1	1	9	12	10	6	2	4	1	3	7	1	2	1
4	7	1	2	4	3	4	4	9	8	3	2	3	2	3	2
3	5	1	1	2	2	3	2	12	1	5	3	24	10	1	15
1	8	2	3	6	1	3	1	1	4	1	3	3	6	12	1
13	9	3	1	1	3	1	5	3	2	6	2	2	7	6	3
4	10	4	9	1	1	4	3	8	1	7	3	1	12	4	3
2	8	3	2	1	1	1	2	9	5	1	4	2	1	1	4
6	12	5	1	1	10	2	8	9	1	1	3	1	1	1	3
1	3	1	2	1	4	2	3	1	4	9	2	2	15	2	14
1	2	9	1	1	2	2	2	2	14	2	1	6	2	6	1
1	2	12	5	1	2	2	1	3	1	8	8	2	2	1	2
1	3	8	1	1	1	25	2	14	3	2	1	2	4	5	3
1	1	17	1	3	12	2	1	1	1	1	7	12	2	2	9
1	1	3	1	10	1	1	4	4	1	5	2	1	2	7	14
1	15	1	1	2	3	1	1	2	1	2	1	1	4	1	4
1	4	2	1	1	1	1	5	1	1	1	5	4	1	3	6
4	2	1	2	1	5	1	1	6	2	28	1	4	11	2	1
16	2	1	1	1	5	5	4	4	11	1	3	3	7	5	4
2	1	1	1	1	4	2	3	15	2	2	4	6	1	1	8
1	12	1	2	3	1	9	7	1	1	4	2	2	1	8	7
1	1	1	1	4	10	1	6	3	5	1	1	6	7	2	1
1	3	3	2	1	5	3	1	5	10	1	1	2	5	4	26
1	1	3	9	1	11	4	3	1	1	2	3	1	1	12	6
4	5	1	1	3	7	4	2	13	2	2	2	18	1	6	9
4	8	1	1	2	5	1	2	7	4	3	7	4	3	5	7
1	4	4	2	2	4	11	2	5	2	1	14	1	2	4	2
1	1	2	1	1	1	1	7	1	1	9	2	1	4	2	10
3	13	2	7	4	3	7	6	2	1	1	6	6	1	1	8
4	7	1	11	2	22	1	1	1	9	2	3	7	1	3	2
3	11	2	2	4	2	3	9	7	2	8	1	4	1	2	12
1	7	1	2	3	9	10	2	1	17	2	6	8	1	1	6
4	5	8	1	1	9	3	8	2	3	1	5	4	2	12	1
2	4	1	17	2	5	1	1	1	1	4	2	3	2	2	10
6	1	3	1	1	1	4	2	4	2	3	1	1	2	1	18
3	3	2	2	1	2	1	1	2	3	3	6	22	6	6	3
1	23	1	1	4	4	3	2	7	1	1	2	1	1	20	11
2	2	2	1	12	1	4	8	2	1	15	1	42	2	30	9
1	9	3	9	1	13	2	3	2	1	2	10	1	1	20	4
3	9	1	1	1	9	3	3	1	1	1	2	17	4	23	12
4	6	1	1	1	4	2	1	2	1	4	7	11	3	1	7
12	1	7	2	1	13	4	1	2	11	6	9	11	2	5	7
1	2	1	1	2	8	2	3	4	2	2	5	2	11	4	12
1	7	1	1	1	6	2	11	2	15	1	1	6	11	19	10
1	1	2	32	1	1	2	4	8	5	2	8	3	3	1	17
1	14	1	7	13	7	1	2	4	3	1	5	18	1	1	2
2	10	1	1	1	2	1	1	10	1	1	1	1	1	2	5
1	4	1	1	1	6	3	4	5	1	4	1	2	4	2	12
1	13	2	1	5	4	2	1	5	1	2	2	1	11	1	6
19	10	18	1	3	1	1	1	3	2	3	1	2	8	1	1
2	6	1	2	2	2	2	8	2	8	1	1	12	3	3	4
1	1	1	4	13	2	3	4	1	2	1	3	6	1	5	1
5	7	3	25	19	1	2	6	16	4	2	1	2	2	4	4
3	2	2	8	12	6	3	1	2	1	5	19	1	4	2	1
2	6	1	1	3	12	1	2	12	3	3	3	2	2	3	3
16	4	2	2	4	1	1	8	9	1	1	4	1	2	2	1
23	1	4	3	9	6	2	1	1	1	1	1	1	3	3	7
14	2	5	1	11	1	2	2	3	2	5	2	1	1	1	3
6	2	2	1	11	1	4	4	1	2	7	3	2	7	13	1
4	1	2	1	1	4	2	1	1	1	2	6	2	1	7	4
9	6	1	1	12	2	3	6	1	1	1	1	9	1	5	1
11	13	2	1	2	11	1	2	2	1	1	8	11	1	1	6
11	1	1	3	8	1	2	4	1	7	2	2	7	2	3	2
1	6	2	3	2	10	1	21	8	8	1	12	7	1	3	23
15	2	1	3	1	2	4	2	6	1	4	3	2	3	2	2
2	1	1	3	3	8	1	2	3	1	1	13	3	1	4	11
8	4	1	2	6	1	1	1	1	2	2	9	7	6	2	1
2	2	2	8	2	6	2	1	2	2	2	6	1	5	1	3
1	12	1	1	7	4	1	6	1	4	1	7	1	8	3	2
3	2	1	5	2	3	1	5	1	1	1	1	10	5	2	1
6	10	1	1	2	2	1	1	4	7	6	1	2	1	4	1
2	3	1	1	28	8	1	4	5	1	1	1	28	7	5	6
8	8	1	1	11	2	1	11	1	1	3	2	6	1	55	4
2	1	1	32	16	9	4	6	2	2	1	18	13	4	1	2
5	6	1	1	2	2	1	1	1	1	1	2	11	3	1	2
38	5	1	1	1	9	7	7	2	2	5	1	3	6	1	1
18	3	7	8	4	6	5	2	2	6	1	4	2	7	1	4
16	3	1	1	4	7	3	1	1	2	1	8	1	7	6	2
2	9	1	2	2	6	5	1	1	4	1	1	2	1	1	1
1	2	1	2	10	2	8	1	4	2	1	3	1	6	2	1
4	9	2	1	3	6	1	1	1	1	5	1	1	1	1	16
4	2	1	1	2	22	9	1	1	2	4	1	1	10	20	2
2	10	1	1	4	17	7	1	2	2	2	1	1	8	2	7
12	6	1	1	4	6	1	15	1	2	23	12	3	1	2	3
3	7	5	1	12	7	2	4	1	4	5	3	3	4	42	16
2	6	1	10	17	1	2	8	1	3	1	1	3	11	8	8
4	2	1	3	5	12	1	12	4	1	3	7	5	1	4	7
4	9	1	1	1	3	1	1	3	1	4	3	1	4	6	10
12	23	3	5	19	1	1	5	1	1	1	1	1	1	13	7
17	22	1	2	1	3	1	4	1	2	1	1	14	2	12	4
7	6	11	2	18	3	1	3	1	1	1	1	29	3	2	7
1	8	1	3	6	5	1	3	7	1	5	1	2	1	4	1
19	1	28	2	11	1	1	1	4	1	1	7	1	1	10	1
1	12	1	1	1	2	1	5	2	2	1	1	1	4	1	3
22	9	4	2	1	2	1	3	1	1	20	9	1	4	1	2
13	1	1	2	2	1	4	5	1	1	2	1	3	4	3	25
26	3	2	1	3	14	3	1	1	1	2	1	1	2	1	2
3	5	1	2	2	4	1	2	6	1	1	2	28	8	11	12
1	5	1	1	2	5	1	4	3	2	12	4	17	6	4	18
2	1	1	2	1	3	1	8	1	3	5	2	3	2	2	30
3	2	1	3	6	15	2	17	1	6	1	1	6	4	13	31
8	3	1	1	7	8	1	2	1	4	2	1	1	1	1	18
2	1	1	1	4	1	2	4	1	1	13	1	3	3	1	4
1	14	1	1	2	10	1	4	1	2	1	3	3	6	1	1
6	5	1	1	1	4	3	3	5	3	1	5	3	1	11	1
9	5	12	1	3	13	8	1	3	1	3	1	13	14	5	1
4	3	4	5	6	5	1	14	9	1	2	5	5	2	3	1
4	17	4	1	8	3	2	2	1	1	2	3	6	2	4	10
1	8	1	2	5	2	1	3	1	2	1	8	15	1	7	4
3	1	4	1	1	4	1	10	2	2	1	2	6	4	4	2
6	10	1	1	3	7	2	1	7	7	1	2	1	4	4	2
11	5	2	7	1	2	1	3	7	8	2	1	8	5	9	8
5	13	2	3	18	12	3	6	2	2	3	12	1	5	14	3
1	5	5	1	4	11	5	3	1	8	11	4	21	3	1	2
1	3	2	1	7	5	1	2	2	2	1	11	9	2	13	2
4	2	1	1	4	1	1	1	1	3	1	1	11	2	23	2
1	4	3	4	15	14	4	2	6	3	3	2	12	3	55	1
26	7	1	1	1	1	2	6	1	1	1	7	10	13	3	18
4	3	3	2	2	1	1	3	1	1	19	2	1	1	1	2
7	13	3	9	16	8	3	2	4	4	5	1	12	3	9	6
4	13	1	2	9	7	1	1	1	7	2	1	11	11	1	7
15	9	1	6	7	18	11	3	5	1	4	1	2	5	1	4
1	1	1	5	5	15	1	3	1	2	5	1	4	1	2	2
2	16	3	3	1	6	3	2	1	12	2	1	2	2	1	8
16	1	5	7	1	3	3	4	5	1	1	1	4	10	3	19
9	1	1	2	7	7	1	1	1	2	2	1	8	10	13	1
7	11	3	1	1	1	1	8	1	1	2	5	1	1	2	4
5	12	1	1	2	2	1	2	3	1	2	8	4	1	3	2
1	18	2	5	1	3	2	3	1	7	3	1	5	18	2	1
1	15	1	1	28	5	1	1	2	9	1	1	2	1	4	1
7	6	7	1	21	14	5	5	3	1	9	2	6	20	1	1
1	8	2	1	11	6	1	1	4	2	1	1	1	3	2	2
2	10	2	6	2	5	1	4	4	11	1	1	7	1	2	1
1	3	1	2	5	4	5	2	5	1	1	3	3	17	1	2
28	2	1	1	3	6	2	2	1	1	2	8	3	15	12	1
22	3	1	3	4	4	1	2	5	2	18	7	6	2	6	1
12	7	1	1	10	1	3	13	1	2	2	14	9	2	4	3
4	14	1	10	8	8	3	1	2	3	18	1	1	1	1	1
7	1	2	5	1	3	2	2	4	3	1	9	1	1	4	2
3	10	8	3	5	20	1	1	10	2	1	3	1	3	7	1
5	5	2	2	1	5	1	7	6	4	1	2	3	3	4	3
11	4	5	1	1	2	2	1	2	2	4	5	1	1	4	3
8	6	1	1	17	1	2	14	6	1	1	12	2	2	3	7
1	5	1	1	13	9	1	6	7	1	6	9	9	1	1	8
5	1	1	2	20	34	1	1	2	6	13	7	1	2	1	1
1	8	3	1	13	17	3	1	4	1	2	2	1	3	21	3
1	6	1	1	17	1	1	1	1	4	5	3	1	20	7	2
19	20	3	5	16	2	4	1	6	2	3	2	3	14	1	2
14	6	1	5	7	3	2	1	2	7	9	1	6	37	12	4
44	2	2	2	1	1	2	2	1	2	1	4	3	4	2	10
29	1	2	3	3	1	4	4	1	4	9	2	1	8	1	1
24	9	1	7	2	12	4	20	2	13	4	2	5	9	25	2
16	34	1	1	10	1	5	4	8	2	38	4	1	11	26	11
7	23	4	2	3	14	1	4	2	9	20	1	15	1	11	3
1	1	1	13	23	10	2	6	9	1	4	1	10	8	7	1
3	2	2	1	1	16	2	14	7	1	6	1	2	1	11	2
2	3	1	11	13	16	4	1	1	3	3	12	1	5	24	2
70	1	1	2	4	15	2	2	4	8	2	15	16	3	7	13
3	1	1	2	11	15	1	2	3	2	2	1	1	1	21	2
24	26	1	5	5	18	1	1	1	5	27	2	2	6	19	1
2	1	1	2	5	12	6	2	1	1	17	2	13	3	15	1
15	16	2	1	1	3	5	8	1	1	1	3	4	18	1	13
4	11	3	1	1	13	1	2	1	1	8	1	2	4	1	1
17	17	4	2	13	3	5	9	14	1	2	5	3	2	3	2
5	16	2	1	6	2	1	5	1	3	6	3	4	18	3	12
5	17	1	4	2	4	4	13	1	11	12	4	1	3	6	26
1	15	5	6	17	13	2	1	1	3	2	8	2	14	8	19
1	18	1	1	4	2	1	3	2	2	1	32	6	4	49	15
13	12	1	1	24	4	8	2	1	3	5	1	1	10	5	14
7	3	1	1	1	2	2	3	1	3	1	1	1	3	3	8
2	17	3	2	5	1	4	2	2	1	2	1	10	1	4	15
17	3	1	1	7	2	1	4	12	2	1	20	1	3	7	16
4	2	5	2	1	3	12	2	2	1	1	20	3	1	13	15
24	5	1	2	5	1	6	2	1	1	1	4	5	2	3	7
1	13	1	2	10	6	1	3	1	1	4	2	3	2	14	18
6	1	1	1	5	2	5	1	1	14	2	5	2	3	1	2
7	5	1	1	10	2	4	2	2	12	1	2	1	2	3	4
1	4	1	2	2	1	2	1	11	2	1	2	4	1	5	2
6	2	1	3	3	4	4	4	1	7	10	1	2	3	9	1
10	1	1	1	7	3	1	3	3	4	9	4	8	1	1	8
5	2	1	1	14	8	3	1	11	1	4	1	9	4	8	8
10	4	2	1	4	11	2	2	6	1	1	1	5	1	1	1
2	1	7	7	3	4	1	3	1	3	6	8	2	4	14	1
3	6	4	2	2	2	3	5	5	5	3	2	4	2	9	1
7	2	6	1	4	2	16	1	15	2	1	6	5	1	7	10
14	2	1	1	9	7	4	9	2	1	10	2	3	1	5	1
4	1	1	50	18	18	1	1	8	5	1	15	12	1	8	1
3	4	1	1	16	1	1	4	1	2	5	1	3	1	1	2
2	4	4	4	12	7	2	2	1	11	1	1	4	2	5	2
5	9	1	1	2	3	3	1	1	12	2	1	4	3	3	7
12	13	6	1	1	4	2	1	2	4	1	9	12	1	2	3
43	4	2	2	5	19	7	1	7	6	8	5	9	1	14	5
16	2	2	2	1	38	3	1	2	2	4	3	2	3	15	15
12	2	2	1	6	3	5	4	1	5	5	1	6	3	14	1
2	19	3	1	1	1	2	2	2	10	2	6	12	2	3	2
1	18	2	1	1	2	1	1	1	4	7	3	7	1	6	5
5	1	1	2	1	33	2	1	9	1	23	1	1	3	1	3
1	11	1	1	6	1	1	1	2	1	23	4	3	7	1	1
6	3	1	1	4	6	1	2	4	6	1	4	2	4	1	6
1	4	3	9	3	2	1	1	5	1	4	6	5	3	1	1
1	19	3	2	4	20	2	3	5	3	2	2	6	1	3	1
1	38	3	1	5	3	2	1	1	8	16	8	5	21	5	1
7	3	1	1	9	5	10	13	1	5	3	1	1	2	1	2
6	1	1	1	11	4	1	3	1	8	9	3	4	2	1	1
4	2	1	2	6	5	3	1	3	4	1	17	1	3	27	6
4	33	1	3	10	5	2	7	1	13	4	7	12	3	2	5
5	1	2	1	1	16	2	1	7	5	27	17	4	17	12	4
10	6	1	1	4	16	2	1	3	1	1	1	3	2	7	1
11	2	3	1	1	3	1	2	2	1	6	6	4	6	1	8
6	20	1	1	14	3	5	8	1	1	3	14	4	2	68	3
10	3	5	2	18	1	1	1	8	9	3	7	10	2	25	2
1	5	1	4	12	3	1	4	1	6	5	7	10	4	31	4
8	4	1	1	2	10	8	1	1	1	4	2	1	4	12	9
1	6	2	1	3	9	2	10	3	2	2	2	3	5	20	6
14	11	1	2	1	18	1	1	3	1	4	3	10	6	13	4
19	26	1	3	1	3	6	1	1	1	10	8	1	3	54	2
20	16	1	6	8	3	1	1	1	6	3	1	12	9	24	1
2	3	1	1	15	4	1	1	11	4	3	2	9	11	42	1
3	3	4	21	3	12	3	1	7	4	15	7	5	7	34	3
1	1	1	1	17	8	1	1	3	3	2	1	1	2	31	4
1	3	2	1	1	14	2	1	1	6	1	2	8	2	2	1
8	11	2	1	2	9	1	2	2	2	2	1	1	1	1	1
15	9	1	1	8	8	3	3	1	1	2	4	3	3	3	1
3	18	1	2	3	1	3	1	1	3	4	1	1	18	1	1
17	5	1	1	9	4	1	12	10	1	19	2	1	1	4	5
1	10	6	10	19	8	3	1	1	2	3	1	4	2	1	1
2	7	2	15	10	7	2	1	1	9	3	1	2	8	1	2
8	13	1	2	5	1	2	2	1	10	7	4	1	4	3	2
4	8	1	3	2	34	1	1	1	7	4	20	1	2	1	2
9	15	1	7	1	3	6	3	8	12	1	15	1	6	8	10
19	9	2	4	1	2	1	1	4	2	1	4	3	3	1	2
21	8	5	1	1	1	1	1	1	4	7	3	2	1	1	2
5	1	1	2	3	1	3	3	1	2	8	7	1	1	2	1
2	4	2	2	4	7	1	2	2	1	3	1	1	1	1	1
1	8	2	1	3	6	2	3	2	1	1	2	1	3	2	2
1	7	1	3	2	11	2	4	13	1	50	27	1	3	6	6
17	1	1	1	7	7	3	4	2	8	1	1	1	4	2	1
4	40	1	3	5	2	1	1	4	14	2	9	4	29	8	3
4	3	2	4	8	10	3	3	1	11	18	1	2	16	4	1
3	2	1	1	3	8	5	3	8	1	2	22	12	7	2	2
2	1	6	1	2	2	2	1	1	2	4	6	14	4	7	7
12	1	3	8	1	12	1	9	1	8	10	1	2	1	7	5
20	7	1	1	14	8	3	1	1	1	1	3	18	3	2	9
20	6	3	1	1	1	1	1	1	1	1	1	2	2	2	1
4	11	1	2	4	17	1	2	2	1	1	4	18	5	11	2
2	7	1	1	2	44	5	11	6	1	15	2	3	8	3	1
2	2	1	1	3	3	5	14	1	13	23	2	30	11	4	2
18	10	2	4	1	11	2	5	1	1	1	2	2	1	1	1
1	8	1	1	2	13	3	1	2	1	6	1	1	13	3	1
4	3	1	2	3	4	2	6	1	7	3	1	1	1	4	2
2	12	3	1	4	12	1	2	3	1	2	3	1	18	3	2
4	10	1	1	9	7	8	2	1	6	5	1	3	3	5	2
1	1	1	1	7	7	1	1	7	9	13	5	8	10	1	2
3	23	1	1	18	12	1	2	1	2	1	3	2	1	12	1
5	69	2	2	9	11	3	2	1	9	1	1	2	1	2	1
5	3	1	3	22	17	5	11	5	1	22	13	1	6	4	3
9	16	4	4	8	3	2	7	7	1	11	5	1	1	10	3
7	22	4	1	11	5	1	1	11	9	1	7	2	1	1	2
23	4	1	1	12	1	2	4	2	2	1	5	1	16	3	8
9	23	1	2	7	12	4	1	11	7	5	2	4	13	5	9
64	15	1	2	13	6	1	3	1	7	1	1	1	9	2	5
38	11	7	1	11	1	3	3	5	1	1	3	1	24	2	4
11	12	2	1	13	5	4	2	2	6	2	1	1	5	20	1
13	13	4	1	9	2	4	4	2	8	1	5	2	5	2	1
8	17	5	1	1	1	1	7	2	4	16	7	1	25	3	1
13	3	1	1	1	1	9	3	3	1	1	1	1	1	1	32
11	5	7	1	1	6	2	1	4	3	25	1	1	26	1	1
14	1	2	1	1	4	4	1	3	14	22	3	2	12	16	1
12	12	1	9	5	5	5	2	1	3	2	4	1	12	8	25
1	6	1	1	4	2	1	1	9	1	2	3	11	19	1	9
1	1	8	2	9	3	8	3	1	1	2	9	2	6	1	1
1	5	5	2	1	7	1	2	1	13	1	15	1	3	1	2
1	2	1	2	2	1	1	1	1	4	1	2	1	2	10	8
5	1	1	3	1	1	11	2	1	11	22	4	1	6	9	7
4	1	1	5	3	7	1	3	4	5	7	2	2	1	4	5
10	6	1	1	1	4	1	2	4	1	1	1	1	6	4	6
2	6	4	1	2	1	10	3	6	1	9	1	5	2	1	9
2	5	3	4	5	4	1	1	2	2	1	1	1	2	3	1
1	2	1	2	1	2	3	2	2	1	3	1	1	13	2	4
5	3	4	4	8	3	1	10	1	14	21	3	1	4	1	17
1	7	1	2	2	11	4	8	3	13	3	3	6	1	1	2
2	1	1	11	6	3	5	3	4	4	2	4	1	4	1	2
5	2	1	1	16	23	4	1	2	11	5	1	1	17	1	3
1	7	2	2	10	2	2	4	4	1	2	4	8	1	2	1
8	4	3	1	13	11	1	3	6	10	3	1	1	25	15	1
11	2	1	1	8	11	1	5	1	8	4	1	2	4	2	1
6	6	3	1	5	5	12	1	1	4	34	8	5	16	7	1
16	2	1	5	9	4	2	15	4	2	1	4	2	1	7	1
10	6	1	3	7	9	7	17	1	1	6	10	1	1	3	11
13	13	1	2	1	2	3	6	3	4	5	4	2	3	8	3
8	3	1	2	4	5	4	4	3	1	2	2	2	1	2	2
5	28	7	3	1	2	2	9	3	6	1	5	1	5	2	1
12	4	2	1	3	1	7	4	1	3	1	1	1	4	2	1
7	11	2	3	2	6	1	10	4	8	38	7	4	1	3	7
1	11	3	1	3	4	4	14	7	1	1	1	1	1	4	10
4	5	1	1	12	2	2	1	2	2	1	3	2	1	5	8
1	6	3	5	1	6	2	1	1	14	4	2	3	2	14	20
3	12	1	2	2	2	2	5	3	4	2	4	16	5	20	7
2	3	1	2	7	1	3	1	5	4	3	1	1	7	7	2
3	5	1	1	4	4	1	9	1	1	1	1	19	8	1	1
19	3	1	1	8	2	5	17	1	1	1	3	2	6	7	16
1	2	1	1	26	1	1	1	1	15	48	1	1	1	2	7
8	1	1	1	30	2	2	4	6	2	2	4	7	6	11	6
7	7	1	1	20	16	8	1	6	5	3	4	2	7	5	2
4	4	2	3	23	6	2	7	13	13	5	1	1	14	1	7
10	2	1	1	1	18	1	2	1	4	30	6	2	7	1	2
30	6	2	2	12	10	5	2	12	2	1	6	10	14	10	1
37	2	1	3	8	20	2	1	1	1	13	3	4	7	2	5
28	1	1	1	20	11	6	8	1	3	1	13	1	1	3	2
23	4	6	2	2	7	1	5	1	1	1	3	11	11	11	13
1	2	1	1	5	10	1	5	12	10	1	13	11	15	2	6
12	2	1	6	3	6	1	3	7	14	21	8	3	3	2	1
8	3	1	1	2	7	8	2	2	13	1	1	3	3	2	11
28	53	1	1	2	4	2	7	1	14	1	3	6	13	2	6
2	6	1	1	2	7	1	2	4	10	12	5	2	4	1	1
5	20	2	1	1	1	2	1	1	1	2	5	1	2	11	2
3	10	3	1	3	5	1	1	2	1	22	1	1	6	2	1
2	20	8	1	6	4	5	12	1	2	6	1	1	5	9	1
2	12	1	1	4	1	1	1	1	10	2	4	11	8	5	2
2	8	2	1	16	2	2	14	1	1	15	4	10	2	2	5
2	10	2	3	16	1	3	1	3	2	1	3	3	7	7	2
3	6	4	4	17	25	1	14	1	8	1	4	1	17	3	3
8	9	2	1	17	2	1	7	16	2	2	3	2	1	3	5
5	7	1	2	2	12	3	4	1	10	1	1	19	5	1	1
18	8	4	1	16	20	8	1	2	5	4	2	6	3	3	4
19	1	1	1	6	31	1	8	1	1	2	10	7	2	3	1
17	5	1	3	1	33	6	2	1	11	2	1	6	1	5	4
22	6	1	1	1	19	16	2	1	4	20	1	6	3	2	1
2	1	3	1	1	6	3	1	1	7	1	2	4	4	4	12
16	2	1	1	7	1	1	2	1	2	6	3	27	6	1	1
6	1	1	2	1	1	1	5	1	2	1	2	6	5	6	13
1	34	4	2	5	1	1	7	2	1	2	1	2	23	1	3
1	2	1	2	1	1	2	2	5	7	1	2	5	1	3	3
1	18	1	2	3	10	3	1	2	1	3	3	2	3	14	3
7	21	1	2	3	4	2	1	1	9	1	2	4	2	4	2
1	36	2	1	3	3	2	8	1	4	7	3	3	2	11	1
5	40	1	1	4	2	1	9	1	3	6	2	2	1	18	7
1	20	1	1	3	9	1	11	1	7	6	2	1	17	6	1
3	1	1	2	1	3	3	3	1	1	3	1	3	24	8	1
3	16	1	1	5	2	2	2	1	1	7	1	5	1	2	5
3	1	1	1	2	6	7	1	2	1	1	3	1	4	3	1
4	1	3	6	4	2	5	15	1	15	8	1	2	2	6	2
3	1	1	4	5	3	1	1	4	6	1	1	1	2	1	5
1	1	1	1	55	2	1	2	6	1	1	1	4	1	1	2
5	17	5	1	1	2	4	1	4	5	1	1	1	3	5	4
2	4	1	2	2	32	1	4	1	1	20	3	2	4	2	4
4	3	4	1	1	2	1	2	16	1	4	4	16	1	1	6
5	2	4	3	1	6	1	3	3	1	3	8	4	1	1	5
57	12	4	1	1	7	7	1	2	3	14	8	10	1	1	7
1	3	1	5	6	4	2	1	1	2	3	1	13	3	4	7
2	2	1	10	1	6	1	2	2	1	3	1	3	1	1	3
1	6	1	3	2	8	1	5	2	1	8	3	1	7	1	2
1	3	1	2	3	21	1	3	1	1	1	1	15	2	1	2
1	4	1	5	20	1	6	8	13	6	7	5	3	1	3	3
7	3	2	4	9	4	1	1	10	12	2	2	1	1	3	2
1	2	4	1	2	2	1	1	2	1	22	2	1	18	3	2
2	41	2	3	42	1	6	2	1	2	3	2	23	4	8	4
3	2	2	2	23	2	1	4	1	1	2	3	20	1	2	1
22	6	3	2	5	1	5	6	1	1	1	2	8	1	3	9
9	7	1	1	6	2	5	3	1	1	3	1	5	4	7	6
7	4	1	3	13	1	1	5	3	3	8	2	2	1	7	1
42	10	3	4	12	1	8	2	1	13	8	1	17	4	2	1
31	8	4	13	2	2	5	4	1	1	1	1	6	7	4	3
5	21	5	1	15	3	1	2	3	3	1	2	1	4	2	6
6	1	4	3	11	1	2	8	8	3	7	1	1	3	8	1
17	4	3	1	3	3	1	7	3	1	1	6	6	5	1	2
12	2	2	1	17	1	2	2	3	1	2	3	6	4	1	1
3	1	1	6	13	2	3	3	1	1	1	4	4	1	4	2
18	3	2	1	4	1	14	1	1	2	7	8	15	2	2	1
13	1	1	2	5	5	1	6	11	7	1	3	8	1	19	2
3	3	5	1	6	4	1	7	2	1	1	5	6	9	5	3
24	1	4	1	1	9	7	2	4	7	1	5	4	5	7	1
17	1	3	21	3	17	10	1	1	1	3	1	1	18	3	17
4	1	2	4	3	4	1	3	1	1	19	14	2	2	1	1
5	2	4	1	17	1	1	3	2	1	13	2	4	3	6	1
7	3	1	1	8	3	4	14	1	5	1	6	2	11	1	3
2	1	1	1	9	3	7	3	1	3	5	2	1	1	1	5
4	3	1	1	14	2	5	1	12	1	1	8	2	5	4	1
3	2	1	1	4	8	3	2	1	1	1	1	4	1	1	15
19	2	4	2	23	12	1	2	7	4	3	2	4	17	1	15
8	1	1	6	9	2	2	5	3	1	6	2	2	1	6	3
9	10	2	6	1	1	1	5	3	10	9	24	1	13	5	10
15	5	3	5	16	5	1	2	1	5	2	4	1	1	2	9
5	13	1	3	5	16	1	5	4	5	4	2	4	2	2	1
24	22	3	4	10	3	9	3	1	1	1	6	1	13	10	1
11	4	7	1	7	1	8	1	10	2	2	1	1	3	7	1
2	1	2	3	4	2	1	2	7	3	1	1	4	6	2	8
19	4	1	3	9	2	1	11	2	12	2	2	2	4	8	5
5	3	1	1	4	14	4	6	1	1	1	5	1	5	1	7
10	3	1	4	10	2	5	1	2	6	1	1	2	1	18	1
10	8	5	2	18	4	4	2	1	2	1	3	1	2	6	1
4	13	5	1	22	2	3	12	6	1	1	1	8	2	2	6
14	2	2	4	1	2	5	1	11	5	8	3	17	1	2	6
8	1	10	3	1	1	2	11	8	6	4	2	5	8	1	1
10	5	1	6	16	14	3	2	5	2	3	2	17	3	2	2
18	17	6	1	23	3	2	3	2	2	7	2	15	1	2	1
24	3	1	1	55	2	18	1	1	3	2	1	2	1	1	1
1	1	5	5	4	20	3	1	1	1	1	2	5	14	1	9
1	2	2	1	1	28	6	5	1	6	2	4	9	3	3	1
16	2	1	2	9	22	7	2	4	5	1	1	2	1	13	5
24	14	3	2	6	15	1	2	8	7	4	1	4	2	2	4
55	2	1	2	1	14	2	10	3	5	1	13	12	5	9	2
9	4	9	1	1	9	3	2	1	1	22	7	8	1	4	8
2	2	7	64	2	15	10	7	6	1	2	6	12	1	1	3
9	6	5	3	1	16	7	17	8	1	1	5	2	1	2	7
6	1	14	3	3	15	1	12	10	3	4	1	3	3	4	7
1	15	1	2	13	7	2	7	1	3	9	2	10	1	1	5
1	3	3	1	2	21	1	2	3	2	1	3	8	2	2	1
2	3	1	2	3	4	1	1	1	1	2	1	15	8	1	1
1	21	1	2	3	2	3	11	4	9	1	27	11	3	3	1
3	29	1	4	5	4	1	4	5	1	3	2	8	4	2	1
22	27	1	1	1	4	5	1	2	5	3	11	14	2	1	1
2	26	7	2	2	6	1	2	5	1	2	1	1	5	2	1
3	14	4	1	2	10	1	1	1	1	6	1	3	3	3	4
3	9	52	4	3	1	15	5	1	6	11	1	1	2	2	1
7	22	5	5	7	11	10	3	3	4	2	2	2	5	4	13
1	29	1	4	14	14	1	1	4	5	3	1	11	1	8	1
2	18	1	1	6	5	10	2	2	2	1	3	1	1	1	2
3	7	1	2	4	17	1	5	1	1	2	7	12	1	1	12
3	28	4	1	1	3	24	14	1	2	3	3	12	1	1	1
13	4	2	9	4	5	1	5	1	4	1	2	4	4	6	5
21	2	17	4	7	2	2	3	1	2	1	2	1	1	1	8
7	5	6	1	7	1	1	1	13	1	2	12	1	1	5	1
4	4	1	17	4	10	3	4	1	6	1	1	5	1	2	2
2	6	2	2	4	1	5	9	2	4	1	10	4	4	11	1
6	10	1	6	1	8	1	2	1	2	5	1	1	3	1	1
7	1	2	1	1	1	1	1	1	1	14	7	5	1	2	3
7	11	2	1	21	3	12	1	7	1	1	1	5	14	1	1
4	16	3	1	7	2	25	2	12	1	1	1	1	5	3	2
5	5	1	2	3	10	7	1	1	7	4	2	1	4	3	1
2	17	9	2	12	3	1	1	1	2	1	2	1	9	10	6
1	3	1	5	4	5	2	1	1	5	1	15	2	5	2	2
25	5	7	1	1	16	1	1	1	4	2	1	10	1	8	2
8	2	1	2	25	1	3	4	11	4	1	1	3	1	5	3
3	1	2	1	26	1	1	4	1	3	4	2	13	3	1	1
12	1	1	4	12	2	5	2	1	2	1	11	1	4	1	3
5	11	1	3	7	5	4	7	17	1	1	1	1	3	3	7
1	1	4	2	11	3	2	6	1	1	4	10	9	17	2	2
25	37	2	1	24	2	1	2	1	1	1	3	4	1	1	2
26	1	6	1	7	6	3	2	13	2	1	5	9	5	1	9
12	3	1	7	21	1	2	1	1	4	1	3	3	1	5	11
12	2	3	2	19	1	1	2	2	1	6	2	22	1	1	2
12	12	2	2	15	1	2	4	2	2	11	5	16	6	1	2
24	3	2	6	1	2	16	1	1	3	12	1	1	3	1	2
7	5	1	4	2	2	1	1	12	4	3	1	2	28	1	2
21	1	4	1	3	6	1	1	12	8	2	2	1	34	9	1
22	16	1	1	4	5	2	1	4	9	5	1	8	1	3	1
15	1	1	2	2	9	1	9	1	4	2	2	14	2	5	1
1	1	1	3	3	1	2	1	5	3	6	1	1	1	1	4
2	3	1	2	6	8	2	5	5	1	1	1	32	5	4	2
3	10	2	1	8	6	1	2	1	1	1	8	4	6	3	1
5	1	3	1	49	8	9	1	1	4	3	2	10	7	9	1
2	4	2	6	1	3	3	1	2	9	3	3	14	4	1	10
4	3	1	3	5	4	6	6	12	1	1	4	4	2	1	2
6	6	1	2	3	9	2	8	3	3	1	1	3	4	2	8
8	1	10	3	4	6	2	3	14	5	2	1	7	24	2	3
50	1	29	2	7	1	2	6	7	8	17	6	17	1	3	2
1	1	6	2	13	4	3	2	2	2	1	5	4	2	2	2
5	2	4	1	3	2	1	1	3	4	1	7	13	9	1	6
3	2	2	1	2	1	1	2	14	1	1	6	14	2	7	4
4	6	1	7	14	1	4	3	1	4	8	1	11	1	10	2
7	7	1	4	1	1	10	1	9	1	1	1	6	4	12	1
13	26	5	1	3	1	1	3	1	1	1	1	12	7	10	5
3	1	26	1	5	3	6	1	4	16	1	1	3	3	1	2
3	8	1	2	1	4	3	3	3	7	2	6	15	7	2	8
14	6	1	1	9	1	4	4	1	5	2	1	8	4	6	1
1	8	16	1	1	1	1	2	14	8	1	5	15	3	1	4
3	3	1	1	11	1	5	6	1	5	1	3	24	1	1	1
7	4	2	2	1	1	1	1	1	8	3	1	9	2	2	15
1	10	2	1	14	1	1	1	2	1	1	1	8	1	3	9
19	6	1	1	13	3	2	3	8	1	1	6	2	3	1	1
1	1	2	1	11	6	4	3	4	1	2	1	6	8	1	2
11	5	3	1	5	12	6	1	5	2	4	1	2	1	3	13
1	3	3	1	8	8	2	2	2	1	2	3	4	4	5	2
14	1	1	3	4	1	3	1	1	3	2	4	6	2	1	11
13	2	7	3	2	2	1	2	1	7	1	2	17	1	2	4
13	1	5	1	8	2	1	1	1	3	3	4	1	4	4	1
6	2	1	1	3	4	13	1	2	2	1	1	7	1	11	1
8	1	1	1	2	10	2	2	1	8	12	9	2	3	3	3
4	3	7	1	14	2	1	4	9	5	1	10	14	12	14	2
2	4	1	2	15	2	2	4	1	2	2	1	1	4	1	1
10	1	3	2	14	1	1	2	1	1	1	6	30	4	5	1
4	1	3	1	5	1	2	1	7	1	1	2	1	5	2	17
2	1	5	1	6	1	1	1	2	1	3	2	14	2	1	12
18	1	2	1	2	1	1	5	2	2	13	2	12	1	3	6
15	1	1	1	2	1	6	1	2	1	1	4	1	1	2	1
14	3	2	3	4	1	1	2	1	2	2	9	8	11	4	1
6	6	1	1	1	1	1	10	1	6	18	4	11	1	3	1
9	12	3	1	1	3	2	2	1	1	1	4	1	4	1	1
2	8	1	4	1	6	2	5	2	1	4	1	2	3	1	1
2	1	1	4	4	1	2	1	6	1	2	3	6	2	5	3
4	3	9	5	3	1	3	1	9	1	1	5	2	5	2	1
1	2	3	1	2	1	5	1	1	2	1	7	1	3	1	5
1	4	1	2	5	1	6	5	1	6	2	12	4	1	1	2
1	10	1	1	1	3	3	1	1	3	5	15	1	4	1	1
4	3	3	2	3	1	1	2	4	3	15	2	1	3	3	4
3	2	1	3	27	2	5	6	1	2	1	1	1	1	1	3
2	1	1	1	2	3	5	1	10	1	2	1	5	2	2	3
7	1	1	2	12	2	1	2	3	5	8	3	16	1	2	2
1	1	3	4	7	2	1	5	2	2	5	6	3	2	3	2
3	1	2	1	1	2	12	3	4	6	5	2	3	5	8	13
29	1	1	7	68	8	2	1	2	3	1	4	4	1	5	3
2	1	1	2	25	7	1	6	1	9	2	2	1	8	1	2
17	1	2	1	31	13	6	1	4	1	1	1	4	1	9	1
8	1	1	2	12	6	8	1	4	2	12	5	4	13	7	2
1	5	12	1	20	2	3	1	1	4	6	4	19	4	1	2
84	8	10	1	13	1	6	1	1	1	4	4	2	1	2	14
26	1	1	1	54	2	1	1	1	1	3	2	1	1	4	5
31	1	1	1	24	1	1	7	1	1	1	3	10	10	1	9
12	1	1	1	42	10	5	1	1	7	2	2	4	1	1	4
20	1	1	1	34	1	1	3	2	15	1	4	2	2	3	4
13	4	2	1	31	2	3	2	11	4	4	1	12	2	1	3
57	1	1	4	2	2	1	6	3	1	3	1	19	6	1	1
25	2	1	2	2	2	2	1	1	3	10	5	4	3	1	1
42	3	1	1	1	2	1	3	10	2	5	1	1	5	2	2
34	2	2	1	1	2	1	4	4	3	2	1	28	3	1	1
31	2	1	6	1	2	7	1	1	1	20	8	3	1	2	3
2	2	1	9	4	2	2	1	2	1	1	2	1	3	3	5
2	10	1	1	1	1	1	1	2	2	3	1	2	5	10	2
2	8	2	1	4	2	1	1	1	7	1	2	2	2	1	7
8	13	5	8	1	14	6	3	1	3	1	4	2	6	1	12
1	6	2	2	1	2	1	1	9	10	1	18	7	2	1	3
6	2	1	1	3	1	10	1	3	3	8	1	1	3	1	6
1	1	1	6	1	3	11	1	2	9	2	45	2	14	3	8
6	2	3	1	8	1	4	3	1	2	1	6	10	3	3	1
1	1	1	6	1	5	1	1	1	1	1	1	4	1	1	3
1	22	1	2	1	1	2	1	1	6	1	3	2	2	3	2
4	1	6	3	1	7	4	3	2	1	5	17	7	3	2	2
1	2	2	4	2	5	2	2	2	1	10	2	1	2	4	7
8	3	1	1	1	4	1	4	1	2	2	31	1	3	2	3
1	2	2	6	1	13	1	3	1	4	1	7	7	4	5	1
1	3	2	1	1	10	2	3	1	2	2	17	3	4	9	1
1	2	1	3	2	10	2	2	4	1	1	14	3	1	2	5
2	3	2	2	2	6	4	10	3	1	5	17	3	3	2	1
1	2	1	5	6	1	3	3	2	9	6	1	4	7	2	1
2	1	1	1	5	1	1	2	1	1	4	1	3	4	2	2
1	2	1	1	1	1	1	1	4	1	3	20	1	5	3	3
2	16	1	2	9	1	1	6	6	1	14	3	6	1	5	1
2	2	1	2	7	1	7	1	8	1	3	34	4	1	4	14
6	1	1	1	2	40	2	1	1	3	4	18	2	1	8	1
6	3	1	3	13	1	1	3	1	9	1	1	2	4	3	7
1	1	3	4	4	3	11	7	1	4	2	3	2	3	2	5
12	7	4	6	7	2	7	1	1	2	5	8	15	6	4	2
7	1	1	1	2	1	4	1	15	3	2	9	1	4	5	2
3	7	1	1	2	1	1	1	1	8	4	1	12	3	2	7
13	5	4	3	13	2	1	2	1	10	9	26	7	4	1	1
4	4	1	3	3	27	1	3	4	7	2	3	1	1	1	7
7	13	1	3	4	14	2	1	2	1	1	2	1	10	6	3
5	10	2	1	1	8	5	1	7	1	1	1	5	1	16	2
2	13	3	5	3	1	1	3	15	1	1	1	4	16	4	5
4	6	8	1	2	1	2	2	1	1	1	1	21	15	1	12
14	1	1	1	9	24	1	4	2	4	1	32	1	1	8	3
3	1	2	2	3	9	1	10	3	1	7	4	2	9	8	9
4	2	11	1	5	1	1	7	1	4	1	1	8	5	4	7
2	1	3	1	1	7	1	1	15	9	2	11	1	1	1	3
5	1	2	4	2	5	1	1	2	1	1	1	3	5	1	4
2	51	5	7	1	7	1	1	5	13	1	2	1	17	1	6
9	1	4	1	13	14	5	3	1	2	2	1	3	1	1	3
1	4	1	1	4	1	9	4	3	1	6	7	8	6	6	1
3	2	1	3	1	7	8	1	16	1	3	1	5	1	2	6
6	1	1	1	5	17	2	1	2	17	1	1	3	23	10	3
1	1	1	5	1	3	2	2	1	3	5	1	1	3	2	1
2	3	1	2	13	1	4	2	1	2	8	1	7	11	4	2
1	27	4	8	5	2	8	11	1	8	1	1	2	1	4	2
15	14	2	5	10	2	2	2	16	1	2	6	2	15	2	1
5	8	1	2	1	1	1	5	1	2	2	3	2	3	1	2
1	1	5	1	3	3	5	6	1	1	1	2	2	6	5	1
5	1	2	1	6	3	8	4	1	2	1	3	1	1	2	1
1	27	2	1	2	1	7	1	1	1	2	1	7	1	1	1
18	9	7	4	3	4	8	3	1	4	1	3	13	1	2	2
7	1	1	1	20	1	6	1	17	13	1	1	1	2	1	1
10	7	3	1	9	1	3	1	1	1	1	11	5	1	3	3
1	5	20	2	1	2	4	5	1	8	41	8	3	4	1	3
4	7	5	2	2	1	1	8	1	6	4	1	3	2	1	1
10	16	1	1	3	18	1	19	18	1	27	5	13	6	3	11
5	1	6	1	2	3	1	4	3	2	1	1	2	12	3	1
3	7	18	11	1	2	7	2	1	2	1	3	11	1	1	2
20	17	1	1	1	1	1	2	1	16	1	3	2	9	3	4
9	3	1	1	30	3	1	3	1	7	8	4	7	1	3	1
1	1	1	1	8	9	1	3	2	1	27	1	2	2	9	8
3	2	1	1	11	31	7	3	1	1	7	4	1	10	5	1
3	2	2	18	1	15	3	1	2	2	4	6	2	2	1	4
2	1	7	1	4	6	6	24	3	2	2	1	2	12	1	7
1	5	1	4	10	20	5	3	1	12	1	3	2	1	1	1
1	3	1	1	10	2	2	2	5	1	7	14	1	6	4	6
46	1	2	3	4	2	4	2	1	3	14	1	1	1	1	1
8	4	1	1	4	7	11	1	2	1	9	1	1	1	1	2
11	1	1	1	5	2	5	1	1	2	2	5	2	4	12	1
1	1	1	1	9	2	5	1	2	1	2	1	5	1	8	9
4	2	4	3	3	1	3	1	4	13	17	1	5	10	3	5
10	1	1	5	2	3	7	1	7	6	6	4	7	11	1	16
11	18	3	1	1	1	1	1	8	9	1	1	1	1	8	3
4	3	1	2	1	16	1	7	1	2	1	2	2	1	2	7
4	2	3	1	2	7	1	5	2	3	1	1	1	1	1	4
5	1	3	3	2	6	1	1	1	4	7	2	2	1	3	9
9	3	2	5	1	2	7	3	1	2	15	4	1	1	6	1
5	9	2	4	1	7	2	1	9	1	6	1	6	3	6	8
2	38	2	1	2	2	2	2	1	1	1	2	1	23	1	2
2	18	1	12	3	1	5	9	1	2	1	1	1	3	2	9
1	6	2	1	15	5	3	1	1	1	19	3	3	12	7	1
2	29	1	2	5	1	1	1	16	2	4	2	1	3	2	4
2	2	3	1	7	2	8	5	1	2	1	2	2	1	4	1
1	2	3	1	3	21	2	1	1	1	2	2	1	4	1	3
1	9	6	1	7	25	14	3	2	5	1	7	3	1	4	10
1	2	3	1	9	3	1	7	1	5	1	1	1	2	1	1
3	4	1	1	3	4	1	4	2	1	13	10	5	1	2	1
3	1	2	2	8	11	1	1	1	3	10	5	3	1	1	5
20	3	3	4	14	6	2	3	4	1	10	1	10	5	1	7
5	1	1	2	3	1	8	1	1	2	3	10	1	1	1	1
7	16	5	1	2	2	3	1	12	2	1	1	2	4	2	2
3	7	2	4	2	2	1	10	7	1	1	11	2	2	1	9
10	6	1	1	3	8	1	1	1	5	2	13	3	3	3	2
10	3	2	1	8	2	1	3	14	1	7	2	4	2	4	1
3	7	2	2	1	5	1	2	1	6	5	19	2	13	8	2
8	2	9	6	4	2	1	1	1	2	12	1	1	4	6	3
14	1	1	3	5	1	1	8	1	13	3	2	4	15	3	1
8	6	1	2	14	5	9	1	1	1	8	1	1	5	2	1
2	1	1	1	20	6	2	1	3	2	5	1	28	2	2	1
2	2	3	2	9	1	1	5	16	1	1	1	2	4	25	5
3	21	1	1	1	2	8	4	2	16	4	1	1	6	5	8
8	31	1	1	2	4	4	1	4	11	4	3	5	1	1	3
1	3	3	2	14	1	2	1	1	6	2	3	4	4	2	9
5	4	1	1	2	3	6	3	1	1	1	4	1	2	1	1
7	11	2	2	11	2	3	1	3	2	22	6	10	1	2	4
17	7	1	1	5	9	1	5	1	1	8	1	1	2	3	2
2	2	9	1	2	4	3	1	2	1	21	2	10	1	3	1
23	1	1	11	2	5	2	3	10	6	2	4	3	3	2	8
16	2	2	2	1	17	4	1	13	3	1	4	2	17	1	2
1	2	1	1	1	7	1	3	1	14	22	3	1	1	1	2
3	9	1	5	13	13	1	3	1	6	4	2	7	1	4	2
15	2	2	2	5	1	18	3	6	6	8	1	1	5	4	2
2	5	1	1	5	17	8	2	1	2	9	1	4	2	4	1
11	2	5	2	1	2	2	4	1	2	1	1	8	3	4	10
6	1	6	1	2	3	22	11	10	2	5	6	4	4	7	1
3	5	5	1	11	4	1	2	1	4	2	17	9	1	16	2
2	7	1	4	3	3	2	2	1	1	7	5	1	15	1	1
1	2	1	4	2	2	8	1	1	12	3	1	3	2	1	1
1	2	1	2	1	1	5	13	4	1	1	1	4	5	2	2
14	4	1	1	11	7	10	19	1	1	3	4	3	3	1	4
8	1	1	3	2	1	1	3	4	3	8	1	4	3	2	12
5	3	2	1	2	1	4	1	2	9	2	3	3	1	3	2
1	2	4	2	5	7	2	1	1	4	1	2	1	3	4	6
1	10	1	4	3	2	4	2	1	3	1	1	1	4	3	11
2	4	8	1	1	8	1	1	1	1	2	3	1	3	1	17
12	5	1	1	11	17	1	1	1	1	1	3	2	10	18	5
4	18	2	2	1	11	4	2	1	1	3	1	1	1	17	1
2	7	1	1	3	2	1	2	1	1	10	1	16	1	4	4
1	18	2	1	9	2	2	1	1	1	1	4	4	2	1	4
11	1	1	2	5	4	1	1	7	1	5	1	2	5	2	4
3	20	3	2	4	10	5	2	3	2	3	12	7	2	4	1
2	2	1	1	2	10	8	1	1	1	3	6	13	8	4	1
8	4	1	1	8	5	2	1	1	1	3	7	2	3	3	1
5	4	2	11	5	7	2	10	1	5	2	1	10	4	1	3
1	3	2	1	6	8	3	11	1	1	3	2	1	1	1	7
13	2	2	3	3	3	1	5	8	1	1	1	5	1	1	4
1	2	1	1	1	1	1	14	1	2	12	6	11	5	2	1
3	7	3	1	3	2	5	4	2	1	2	1	4	5	4	4
9	1	4	1	3	2	4	4	2	4	3	7	1	2	1	3
6	1	1	5	5	3	2	15	2	2	2	6	1	6	1	2
4	1	6	1	2	2	5	3	1	1	1	1	1	1	3	9
2	9	3	1	5	2	4	1	2	10	1	1	4	1	6	6
8	2	1	4	1	2	1	11	2	1	7	1	3	3	1	5
5	8	1	2	1	2	4	1	2	7	3	6	3	1	1	16
7	21	1	1	6	1	4	2	1	2	4	2	2	5	3	4
3	11	1	2	1	6	1	3	1	4	1	3	2	17	5	14
1	2	1	3	1	2	2	1	1	2	5	2	5	7	3	17
3	2	1	32	3	1	1	1	4	5	5	1	1	7	1	5
4	4	7	1	1	3	3	11	1	2	3	17	2	1	1	1
5	10	4	1	15	12	1	4	2	1	2	2	3	2	4	3
2	11	3	1	1	3	2	1	2	1	1	2	4	6	1	2
5	6	1	1	5	14	1	2	1	1	2	1	5	1	2	5
1	10	12	4	12	6	1	3	3	6	1	1	1	1	3	1
1	9	1	1	19	1	6	1	1	3	1	2	3	4	1	4
6	4	1	5	6	3	1	2	1	3	2	1	4	1	2	3
1	1	4	1	8	5	3	1	2	4	1	1	1	4	3	4
1	2	1	3	4	6	1	11	1	10	1	2	1	1	6	1
4	3	1	1	2	1	1	1	5	1	1	4	5	1	4	2
1	4	2	6	3	3	2	7	1	1	2	4	1	1	1	1
15	2	1	1	6	2	1	2	1	1	2	1	1	1	6	10
1	2	1	2	1	2	2	1	1	1	1	1	14	6	2	16
5	2	3	25	4	2	2	5	1	1	1	1	1	3	5	9
12	2	3	1	2	2	6	2	3	1	6	2	5	6	4	4
22	1	1	1	5	2	3	5	1	1	2	1	1	2	2	2
9	6	1	2	2	4	2	3	1	9	2	1	1	4	4	6
9	2	1	4	1	1	17	6	2	6	4	2	1	3	1	9
4	1	1	1	1	2	7	11	1	1	5	11	1	2	2	6
2	3	1	1	5	17	1	1	1	1	3	3	18	6	2	2
3	13	1	1	7	1	2	7	1	3	1	4	4	1	6	2
6	3	1	1	2	2	1	1	1	1	4	1	8	7	1	4
1	14	2	2	2	1	5	1	1	9	1	1	15	7	12	3
4	6	2	3	6	1	8	16	2	1	2	1	2	1	7	5
2	1	1	1	13	1	2	1	1	1	1	2	3	1	3	2
5	4	1	2	8	1	1	1	2	6	3	3	5	32	1	1
4	10	1	5	3	1	4	4	1	5	2	4	8	1	10	4
1	6	1	18	8	3	2	5	2	1	3	8	30	7	5	14
3	1	1	2	1	6	1	1	1	1	7	1	1	7	1	22
2	4	5	14	2	7	1	3	2	5	6	1	2	1	1	1
6	2	2	1	4	1	1	11	1	2	1	1	4	7	1	9
9	6	1	6	1	15	1	1	3	7	5	1	15	13	3	3
3	2	2	2	1	16	5	1	3	2	5	1	8	20	1	10
2	2	12	44	7	3	1	3	1	1	1	1	1	1	1	1
6	3	16	6	2	10	2	1	3	1	3	1	2	8	1	1
13	4	1	2	10	17	1	9	2	1	3	1	3	33	4	1
11	1	6	5	1	2	2	15	1	1	7	6	2	5	2	1
3	3	2	1	3	1	1	5	1	1	1	11	1	2	1	2
9	17	1	9	7	11	3	3	2	1	11	3	1	7	2	3
1	3	2	1	6	4	1	4	1	5	2	7	4	1	7	3
2	2	1	1	8	11	1	20	1	1	8	2	3	1	5	1
4	1	4	2	1	5	1	5	1	1	2	1	5	4	2	2
1	1	3	5	1	10	4	2	2	1	1	1	2	2	2	5
1	1	1	97	21	7	1	1	1	3	1	9	1	2	4	3
9	1	2	2	6	1	2	1	1	1	1	2	1	1	1	6
3	3	1	1	1	3	3	5	1	1	3	1	22	1	3	3
12	4	1	2	3	9	5	3	6	2	2	1	11	6	1	14
1	7	1	2	3	8	2	1	1	1	11	1	1	22	1	15
4	7	1	6	19	1	2	51	1	5	1	2	7	1	1	8
9	2	1	27	11	2	5	2	4	3	1	8	2	1	2	11
6	17	2	1	7	3	1	1	2	2	1	3	5	4	5	8
10	19	1	2	6	2	8	2	4	1	2	1	2	1	3	1
1	3	1	1	9	1	1	21	2	1	15	7	1	4	6	1
1	10	3	1	6	11	1	1	5	1	1	1	1	8	2	1
1	19	1	4	3	4	11	3	1	1	3	1	1	2	9	1
27	2	4	1	1	6	2	2	2	2	1	10	1	6	9	2
6	1	2	41	4	15	1	1	1	1	2	1	1	10	5	9
1	17	1	4	4	5	3	1	12	2	2	1	1	3	1	4
4	5	2	4	1	8	1	1	1	7	2	1	15	5	1	4
3	15	2	1	1	3	1	15	1	2	2	13	3	1	15	1
25	5	1	1	6	7	1	8	2	14	1	1	15	14	3	4
13	13	1	2	1	14	1	1	1	2	7	1	3	7	3	2
8	7	3	2	1	5	1	2	1	5	2	1	5	2	3	2
7	1	4	1	1	10	1	2	1	8	1	1	2	1	1	5
21	3	4	1	5	1	1	5	3	1	2	1	1	2	1	13
9	9	2	3	12	7	2	1	14	2	34	2	1	5	2	2
3	15	1	3	1	2	17	3	4	2	5	1	4	7	2	4
2	1	1	2	3	5	1	1	1	1	3	5	14	6	4	1
4	2	4	5	3	6	3	4	4	1	1	5	6	2	3	1
4	3	1	1	1	2	2	9	1	3	1	10	7	12	4	1
1	2	2	1	4	3	4	52	5	14	1	1	1	2	1	2
1	1	1	4	10	9	1	4	2	4	19	16	2	2	3	3
6	26	2	1	7	7	1	6	6	2	4	1	3	3	16	1
1	6	2	5	2	1	5	2	1	1	2	1	1	5	5	4
1	10	1	1	7	2	1	9	1	1	1	1	8	3	1	14
1	21	3	1	8	1	2	1	14	8	4	3	2	2	4	8
5	5	2	3	1	1	9	1	1	6	1	1	4	2	3	1
12	8	1	2	18	1	1	2	6	2	10	24	3	2	7	5
1	3	3	1	6	4	1	4	8	6	3	1	7	1	8	7
3	10	2	1	4	1	6	20	4	1	1	8	2	4	2	3
6	40	1	6	1	16	7	4	1	1	1	5	6	4	3	3
1	5	6	5	1	7	1	4	2	4	2	1	5	2	13	3
5	15	1	7	2	11	2	7	1	1	1	3	10	3	1	2
11	1	1	2	5	1	6	8	13	2	11	1	1	3	1	1
7	7	2	1	1	1	1	9	1	1	1	1	1	1	6	7
2	2	2	3	1	1	5	1	1	5	1	9	2	3	3	8
7	5	1	8	2	2	2	4	6	4	1	1	3	1	1	1
8	6	2	1	1	19	1	1	1	1	10	3	10	1	1	1
1	2	2	1	4	12	2	7	3	3	8	2	3	6	1	5
21	4	2	1	1	8	3	3	1	1	6	1	10	6	1	1
6	10	1	1	2	5	5	17	2	4	1	2	24	2	4	3
4	7	1	9	1	9	1	3	2	2	1	4	21	3	24	14
1	1	1	1	1	1	7	3	1	3	4	2	6	2	7	7
1	2	1	4	1	3	2	1	2	1	1	2	3	1	1	1
2	1	1	4	3	1	2	1	8	1	1	21	1	3	6	6
5	1	4	6	1	1	4	5	3	1	10	1	2	1	2	5
1	1	3	1	4	3	6	1	2	1	5	5	2	2	1	9
1	4	1	2	1	2	1	1	12	1	14	7	5	6	3	6
2	1	1	1	13	4	2	9	1	1	7	14	1	15	17	1
1	70	1	1	7	1	2	2	1	2	10	9	1	1	2	2
6	7	2	9	9	6	1	1	2	3	2	5	24	2	5	1
2	11	2	1	4	2	1	5	11	2	1	3	1	2	1	2
2	1	1	1	6	1	3	2	6	1	8	1	1	1	2	1
1	3	11	1	2	2	2	1	2	3	6	1	10	8	3	1
1	1	1	2	4	1	5	15	1	1	7	7	6	1	1	3
1	2	6	7	2	5	1	5	3	3	1	1	5	4	2	1
3	35	1	1	1	3	1	3	1	1	2	2	4	1	2	1
1	12	1	3	2	1	1	2	1	7	3	2	20	1	1	1
4	11	1	3	3	1	4	1	1	1	1	1	10	19	8	1
1	5	5	1	4	1	1	14	5	1	9	1	8	4	4	2
13	9	2	3	3	3	1	4	1	2	1	5	6	7	2	5
8	1	6	1	2	11	2	1	2	1	1	2	1	3	1	5
15	6	1	3	1	5	9	2	1	2	10	2	1	1	1	1
4	1	1	1	2	2	1	3	6	1	2	7	1	2	11	10
6	1	1	1	3	2	2	24	2	6	1	1	5	1	4	2
2	3	19	2	3	9	2	3	8	1	6	2	6	5	1	4
8	2	1	1	1	11	1	2	4	4	5	1	1	2	1	3
2	5	1	1	6	3	1	10	2	6	2	4	5	2	1	12
1	1	11	9	4	4	4	8	18	1	11	2	1	7	5	2
2	7	2	2	12	5	1	1	3	1	3	1	10	1	2	6
5	2	3	2	1	3	2	1	1	2	9	1	4	9	6	1
4	1	1	2	1	15	1	3	1	3	4	2	4	11	1	8
3	2	1	1	5	4	2	10	1	1	1	4	1	7	3	1
3	1	1	17	2	4	2	1	1	1	30	11	5	1	1	1
1	5	1	2	1	1	1	11	9	3	1	1	3	1	2	3
2	4	10	3	1	1	2	5	1	1	1	1	8	4	2	1
3	1	1	1	6	5	1	1	5	3	5	2	4	20	11	4
3	2	2	39	3	1	3	3	2	1	1	1	11	12	17	1
1	1	3	1	6	1	3	2	4	2	2	11	1	12	1	4
6	3	1	1	2	4	1	2	5	8	7	1	23	2	1	2
4	11	2	3	4	1	8	4	5	1	2	2	16	3	4	2
15	5	5	1	7	3	2	5	7	1	1	3	4	2	3	5
1	3	1	1	2	3	1	1	2	5	1	1	21	1	1	2
1	2	1	6	11	2	1	1	1	3	4	2	1	10	4	2
1	9	1	1	5	2	4	4	1	7	1	1	11	13	5	1
5	11	2	2	3	1	1	9	8	1	6	1	7	2	2	4
2	3	1	1	2	1	2	1	5	7	1	1	4	1	1	12
1	4	3	3	8	1	2	4	11	1	1	2	1	5	1	4
1	7	1	4	1	17	5	1	2	1	1	1	9	1	14	20
6	4	2	4	3	1	11	1	1	3	5	1	16	2	9	8
9	27	1	5	7	15	9	4	1	1	5	2	3	2	1	3
6	4	2	1	3	2	2	1	6	1	1	1	2	1	6	1
2	4	1	3	10	1	1	6	11	4	2	2	4	8	2	1
8	1	1	9	2	5	3	2	14	3	5	2	6	1	2	5
11	1	1	2	1	10	4	6	1	2	3	1	18	11	6	2
2	5	1	3	11	3	1	1	2	4	3	2	1	1	7	9
11	1	1	1	5	3	3	5	1	4	4	2	7	14	1	2
5	1	10	3	1	8	1	1	2	1	3	1	4	2	1	2
3	4	6	1	1	6	6	4	9	10	1	1	10	1	1	2
2	1	9	4	1	4	1	23	3	4	11	1	25	3	3	3
8	3	2	1	1	6	12	8	6	1	12	8	1	9	1	1
1	3	1	4	5	2	2	3	13	2	3	3	11	3	13	13
3	2	1	1	2	4	6	2	5	2	14	1	8	8	1	5
7	2	5	2	1	1	1	1	1	3	2	1	1	1	1	1
3	1	2	1	2	4	4	2	1	6	1	5	2	2	1	3
10	1	5	2	2	3	1	20	11	1	3	2	1	12	2	1
2	1	2	1	9	7	1	3	2	1	1	1	1	21	1	16
1	30	5	2	5	2	1	2	13	5	24	28	1	3	1	2
14	1	1	2	3	1	1	2	7	8	1	1	3	1	4	37
6	15	1	4	6	1	11	1	2	1	2	1	1	1	3	2
1	4	17	2	1	5	5	2	13	2	1	8	2	18	1	7
1	1	1	1	1	2	4	2	10	10	43	9	1	1	7	12
1	7	1	2	1	8	3	4	1	1	1	2	2	10	1	5
1	14	1	1	1	9	2	1	4	3	1	1	5	14	4	7
6	4	2	2	9	8	1	4	1	2	1	22	1	1	7	2
2	3	1	3	10	3	9	1	3	1	4	2	1	10	1	16
1	9	4	1	7	4	2	3	3	16	3	3	1	10	9	5
2	7	2	4	5	15	2	3	8	5	39	3	3	8	1	11
2	5	2	1	1	9	4	5	13	1	3	1	1	1	1	1
9	6	3	1	4	1	2	2	15	1	4	1	1	1	7	2
5	2	5	1	3	11	1	3	6	2	3	1	1	5	3	6
3	4	2	2	5	2	5	2	14	1	6	2	1	2	2	2
6	1	1	1	9	22	1	1	1	6	3	1	2	1	1	3
1	4	2	4	1	1	1	9	1	1	4	6	3	1	3	1
1	3	1	1	2	3	2	10	1	1	30	1	2	7	2	1
1	10	3	3	1	2	3	6	8	5	8	1	1	2	1	6
2	2	1	6	1	11	2	5	1	8	6	2	1	12	1	4
9	1	2	1	2	1	2	1	15	11	6	1	6	1	1	11
13	1	1	1	1	4	1	1	15	1	7	3	1	6	1	12
7	7	1	1	2	3	2	4	2	8	12	1	1	1	21	12
5	2	5	2	3	1	1	3	9	2	16	1	2	2	3	4
1	8	1	1	2	2	12	1	2	2	16	11	1	10	11	5
5	10	1	1	2	1	15	1	11	1	8	1	1	21	6	5
3	8	2	2	9	1	2	1	17	7	2	3	10	1	2	2
7	5	1	1	1	1	1	1	8	16	3	3	12	1	3	1
9	4	1	4	4	3	6	8	14	1	2	1	3	9	1	2
2	15	1	6	12	2	1	1	13	4	1	1	1	6	1	5
1	13	1	1	10	1	4	5	1	1	12	6	4	1	3	2
4	1	4	2	12	1	1	4	1	1	4	1	1	14	4	4
1	12	2	2	10	1	3	1	2	2	3	6	12	3	12	7
1	2	1	2	1	18	7	4	1	9	2	5	1	1	2	3
3	31	1	2	2	2	3	5	15	1	2	1	1	7	1	1
1	1	1	2	6	1	3	5	4	1	12	1	1	1	1	6
2	6	3	3	2	13	12	1	3	9	4	3	3	1	1	5
3	2	1	2	1	20	4	1	2	5	1	4	4	20	3	1
2	15	1	4	6	2	1	14	1	4	9	2	9	2	1	3
2	1	3	1	2	7	8	1	7	10	3	2	9	4	13	1
9	4	1	1	3	9	3	2	7	8	1	9	16	5	6	1
1	4	1	1	6	1	1	18	6	9	1	1	5	4	2	1
4	3	1	3	4	7	1	1	10	9	2	2	5	22	6	1
12	3	1	1	3	3	1	4	5	1	1	16	19	5	1	2
10	1	1	1	1	4	17	4	4	8	1	1	22	1	16	4
17	1	2	1	1	1	1	4	1	1	1	11	19	1	1	5
14	1	1	9	3	5	1	3	1	7	2	1	3	6	5	1
1	5	1	1	1	6	1	16	1	1	2	2	3	1	2	4
2	3	4	6	3	1	1	2	1	3	4	2	24	3	4	1
7	1	1	6	5	4	5	1	1	1	7	2	1	1	2	15
2	1	1	1	1	6	2	1	15	3	5	12	6	4	1	1
1	3	2	8	2	1	2	1	1	3	1	8	17	1	1	11
6	19	1	2	1	3	2	9	2	1	1	16	3	3	7	2
2	2	2	3	4	2	2	9	1	1	1	2	17	3	4	2
3	1	1	1	1	1	2	2	1	2	1	4	7	1	6	2
8	14	3	1	12	3	1	2	1	8	2	1	2	6	1	6
4	24	2	1	1	2	1	1	1	7	6	2	3	22	1	17
4	2	1	1	1	1	4	11	11	1	5	2	7	5	3	7
1	8	2	1	2	1	2	10	1	1	1	1	15	2	2	1
1	9	3	1	6	18	1	2	6	1	1	2	6	1	3	2
2	1	1	4	21	11	3	5	2	2	5	9	17	3	2	3
3	7	1	1	3	1	1	10	3	5	1	5	33	7	1	1
1	5	1	1	5	1	3	2	4	1	1	1	7	1	2	1
3	4	1	4	2	2	1	4	1	1	2	1	12	1	1	17
8	1	1	1	4	13	11	1	2	1	5	9	2	4	9	1
1	5	3	4	4	3	5	1	4	7	1	15	11	7	2	5
2	6	2	4	1	10	1	13	12	1	4	1	24	6	1	11
1	1	4	1	3	2	4	3	5	1	1	2	3	1	4	5
4	4	2	1	2	3	2	10	8	1	1	3	24	5	1	9
1	8	1	3	1	1	2	3	1	2	2	1	5	2	2	6
16	1	1	1	6	11	2	2	4	1	5	3	2	3	1	3
1	4	9	2	3	2	1	2	2	10	1	3	3	15	8	13
1	2	2	4	1	14	2	3	1	7	2	1	7	5	2	12
2	1	1	5	1	8	9	1	4	2	1	5	40	5	2	1
10	3	2	3	5	3	2	1	13	3	1	1	4	8	7	10
22	2	1	1	2	11	1	3	4	2	1	2	24	1	1	1
4	1	2	1	1	4	2	11	7	1	2	5	7	1	7	3
5	1	1	1	3	2	4	10	5	5	1	2	14	6	2	5
2	1	1	1	5	1	2	1	5	2	9	2	1	2	3	1
4	18	1	4	3	8	9	2	1	6	2	1	2	2	4	2
4	12	1	1	1	12	4	1	1	6	1	3	3	2	4	14
1	1	3	7	2	1	1	1	12	1	2	3	10	1	5	2
4	1	12	2	5	5	1	13	6	2	1	2	7	2	7	1
2	2	1	3	2	1	11	1	1	2	4	1	3	2	1	3
1	13	1	2	3	3	5	2	15	1	3	1	8	8	7	1
7	4	2	4	16	2	1	1	1	2	3	1	19	1	18	1
3	12	3	1	1	1	2	5	3	1	1	1	2	15	3	1
1	2	2	1	5	11	2	4	6	1	5	20	11	2	1	1
1	3	1	1	7	3	1	25	1	1	2	1	1	17	1	1
8	1	4	1	1	5	2	2	4	1	1	5	4	2	5	6
2	11	1	2	9	12	2	11	2	3	1	12	7	1	1	1
1	2	1	1	7	7	2	3	1	13	1	7	7	1	1	1
3	2	3	4	6	12	5	3	1	4	1	4	4	2	1	3
17	15	4	2	1	3	1	1	6	1	4	3	7	3	1	4
3	13	2	3	2	9	4	21	5	5	4	1	3	2	2	6
1	5	1	1	4	8	2	2	6	2	1	1	16	4	5	2
2	11	1	1	1	1	3	12	12	2	2	4	1	3	1	2
5	4	4	18	3	4	3	6	2	12	1	2	9	6	1	2
3	2	1	1	7	4	6	3	4	2	1	1	1	3	1	2
3	1	7	2	1	4	1	1	3	1	11	3	2	5	1	1
39	11	1	1	3	5	7	1	1	1	19	1	29	2	5	1
1	13	1	2	1	3	2	1	5	2	4	1	12	4	2	3
5	1	1	1	1	2	2	22	7	1	4	3	5	16	6	4
7	9	2	4	1	9	1	7	1	1	2	5	7	1	2	4
1	1	1	1	2	3	1	4	8	1	1	2	12	1	2	2
10	3	2	1	2	11	10	3	12	6	10	4	1	1	1	10
7	2	1	2	1	1	1	6	1	3	16	2	1	2	2	1
6	1	2	1	2	5	8	8	3	3	10	1	4	1	11	1
1	11	1	12	7	1	1	2	1	11	2	5	13	2	4	30
2	3	1	1	10	1	12	1	1	3	3	2	5	4	22	2
4	5	14	1	1	1	2	1	1	2	2	2	2	1	1	11
1	50	1	2	2	4	3	10	2	1	10	1	3	9	9	8
3	9	2	1	9	10	1	3	2	6	2	3	10	5	1	5
1	12	1	6	1	4	4	5	8	2	2	6	6	6	3	2
7	3	2	1	2	4	3	3	6	11	1	1	2	13	1	1
1	12	1	1	4	5	2	2	1	3	3	1	1	2	4	3
3	8	1	1	5	14	7	3	1	1	1	7	22	9	3	2
1	1	1	2	5	1	1	1	1	14	1	8	12	8	1	4
1	4	1	5	3	7	1	7	1	5	1	1	2	1	5	15
1	4	4	1	2	5	3	6	1	5	1	2	10	1	6	1
3	5	1	1	4	3	1	2	9	4	2	5	6	3	1	1
3	5	2	5	8	8	1	3	2	2	4	1	6	12	2	1
1	4	4	1	2	2	1	5	1	1	3	8	8	5	3	19
3	2	1	5	5	7	1	1	1	3	1	1	1	6	7	6
11	12	1	1	10	1	2	1	1	17	1	3	1	9	6	2
10	3	1	1	2	1	7	2	2	3	5	1	2	5	3	6
1	18	1	3	3	1	3	11	8	1	2	2	1	26	10	9
2	1	2	2	2	7	4	1	9	5	5	1	4	6	1	23
9	5	2	2	1	3	2	2	2	1	1	17	3	3	7	6
1	1	3	4	2	1	1	4	2	3	3	1	1	21	4	1
2	1	1	1	3	2	1	1	1	1	7	2	1	3	10	14
8	1	1	1	5	1	10	1	3	1	1	2	3	3	1	6
5	1	78	8	1	5	1	4	8	1	2	1	1	1	3	2
5	4	1	3	4	1	4	7	1	4	2	2	1	13	1	1
4	11	1	1	8	12	2	1	11	13	3	1	1	2	1	4
2	5	1	2	3	6	2	1	1	2	2	4	2	10	4	1
4	4	1	2	6	6	1	1	2	2	4	1	1	6	1	4
8	5	3	1	3	3	3	2	3	2	3	1	1	3	2	3
2	16	6	4	6	1	4	2	1	1	1	2	12	3	9	1
7	1	1	2	5	9	1	1	1	1	4	1	8	3	6	3
11	7	1	3	2	32	1	5	1	1	2	3	1	16	2	3
1	7	2	2	2	4	2	10	2	1	1	6	5	15	4	2
2	3	4	1	6	4	3	9	5	1	2	2	12	1	1	2
3	12	3	6	7	4	4	3	14	5	1	1	1	10	2	1
2	2	7	4	16	6	7	1	1	8	4	1	6	13	2	5
1	7	2	1	5	3	1	6	2	4	4	1	2	2	27	3
2	1	1	1	1	4	2	1	1	3	15	2	3	7	2	18
5	1	3	1	8	2	1	6	1	3	3	1	1	2	1	1
5	1	4	8	1	1	5	1	3	1	7	11	3	8	10	2
1	8	1	4	10	2	5	1	1	1	1	7	10	6	2	11
4	3	1	1	4	6	1	5	5	2	5	1	10	2	1	2
8	1	1	3	1	2	1	1	11	3	1	2	5	13	1	32
3	3	6	2	1	3	8	1	3	1	10	25	3	2	1	3
7	1	3	3	1	3	4	1	2	1	5	1	2	4	5	1
4	1	5	8	1	3	3	3	9	4	2	6	2	14	1	2
8	5	3	1	1	2	9	1	14	1	1	5	4	1	1	1
7	1	3	1	1	1	1	3	1	1	1	6	11	7	1	2
3	12	1	3	1	2	1	3	3	1	4	12	2	1	1	3
3	6	1	1	6	1	7	3	4	1	4	6	3	1	1	25
10	7	3	1	2	2	1	6	1	5	5	1	2	5	7	2
1	3	1	1	2	1	3	4	6	1	5	1	1	10	3	1
10	1	1	1	3	3	7	4	17	1	1	5	1	10	42	2
23	9	1	6	11	1	1	2	1	1	2	2	5	14	9	3
7	53	8	1	2	1	1	6	17	1	1	1	1	29	1	3
1	4	1	3	5	2	2	1	1	2	1	10	4	1	2	3
9	7	2	1	4	9	1	2	6	9	7	1	5	4	1	7
1	6	1	1	2	3	1	1	3	2	1	2	4	4	2	2
15	6	1	1	2	3	2	2	1	3	3	2	3	1	7	2
4	3	1	4	1	2	3	2	18	5	1	3	9	15	1	7
1	4	2	6	1	11	1	2	6	1	2	1	1	8	1	9
1	2	2	6	1	7	1	5	3	1	2	2	4	1	6	1
1	2	5	2	1	3	9	6	1	1	2	14	5	14	6	1
1	2	2	3	10	4	1	1	2	1	1	3	7	7	1	9
1	6	1	1	2	1	1	3	11	2	10	1	5	2	6	17
1	2	1	2	1	2	7	2	1	9	2	5	3	3	1	4
1	3	1	1	2	8	1	7	1	11	23	1	3	2	1	11
6	3	1	1	2	1	1	2	1	5	2	2	7	4	9	1
2	3	1	2	1	5	1	6	1	2	2	3	1	6	1	6
4	2	1	2	1	6	2	2	1	11	6	3	13	4	1	14
3	1	1	1	3	7	1	8	1	9	5	1	18	2	2	2
13	3	1	1	1	1	9	1	1	1	1	1	6	31	11	3
2	1	1	1	4	7	3	1	1	8	9	2	4	1	1	1
8	2	3	3	1	1	1	1	1	4	4	6	4	1	4	1
4	1	5	3	15	4	1	1	3	8	1	9	16	1	1	1
2	3	1	2	4	2	2	1	1	1	15	2	1	1	2	1
3	1	2	1	3	2	2	3	2	9	2	9	2	1	8	1
1	1	1	1	3	1	1	2	2	1	2	5	12	1	1	2
1	2	1	1	2	1	4	11	1	10	4	3	4	6	8	1
1	13	1	1	5	1	1	5	1	5	1	3	10	5	1	23
1	4	3	3	1	1	3	1	2	1	12	2	10	11	1	7
16	3	1	1	7	1	1	1	8	1	2	1	2	1	4	4
2	2	1	1	1	1	8	1	1	1	7	1	2	2	15	2
1	14	7	5	9	9	9	1	9	1	1	1	7	2	6	1
2	7	1	1	5	5	1	1	1	1	11	1	1	5	12	3
2	3	2	3	1	1	1	1	1	5	1	1	2	1	1	9
1	9	32	13	1	16	1	5	1	3	1	1	3	4	3	7
1	1	2	1	1	2	3	3	1	2	10	1	2	2	3	1
3	2	1	1	1	3	1	4	2	2	14	4	8	6	4	3
1	8	1	2	4	7	1	3	1	1	2	1	12	2	3	2
5	1	1	20	1	4	2	10	6	3	2	2	1	8	1	4
1	6	10	1	1	9	6	3	2	6	1	1	9	1	4	1
18	6	2	1	1	3	4	7	1	1	23	1	5	1	4	3
6	7	19	1	1	8	5	1	1	1	5	8	15	1	2	2
3	1	3	1	14	2	2	2	1	1	19	3	4	1	1	3
3	7	3	8	8	2	7	1	1	2	1	2	1	2	3	3
3	1	2	1	3	1	2	12	1	2	4	4	10	15	4	2
6	4	1	2	2	1	2	3	1	1	4	2	9	2	1	1
1	3	1	1	2	9	4	1	8	1	36	4	3	1	1	3
8	2	1	1	8	1	1	2	1	2	2	7	1	2	2	36
1	1	10	2	3	1	2	4	2	1	24	5	6	1	4	6
13	1	1	1	2	4	1	1	1	4	15	1	9	3	3	2
5	1	5	2	3	1	6	2	5	8	1	20	1	1	17	4
1	1	1	1	8	2	1	3	2	2	1	3	7	1	2	1
1	1	2	2	8	1	1	5	1	1	6	1	5	1	5	2
1	1	1	12	23	3	5	4	1	2	8	5	8	1	4	4
1	9	2	1	2	1	2	9	5	1	22	11	4	2	4	7
4	5	2	3	9	3	1	2	9	3	4	4	7	2	1	5
2	1	1	3	2	4	3	3	2	3	3	7	1	2	6	3
1	24	2	2	8	3	6	1	3	1	4	4	10	3	8	1
2	2	5	2	1	1	2	4	5	1	1	1	4	16	4	1
1	3	1	1	1	1	1	1	1	1	13	2	3	3	1	2
14	8	1	4	4	10	1	9	4	2	2	7	14	1	1	4
8	5	1	1	1	2	1	5	5	1	6	2	6	2	3	1
3	9	2	22	2	1	1	3	1	1	5	2	1	3	3	6
3	3	1	1	3	4	3	1	1	1	1	10	9	1	5	3
2	13	1	1	4	1	2	1	11	2	1	4	9	12	3	1
11	2	3	42	1	6	5	2	3	1	36	6	1	4	2	14
3	3	1	1	2	2	1	1	3	3	3	1	9	5	2	3
2	1	2	1	1	1	1	2	2	1	2	5	1	2	1	4
4	1	3	3	3	1	3	1	1	3	1	3	10	4	1	6
10	12	3	2	2	8	2	2	3	4	1	2	1	2	3	4
11	1	1	1	2	2	7	2	3	3	23	6	1	2	1	7
27	1	9	4	1	2	4	2	1	1	4	12	9	3	4	8
2	1	2	1	11	15	2	6	1	1	1	1	11	2	1	1
11	4	1	1	5	3	3	6	1	1	1	2	1	1	3	1
2	1	1	33	8	6	6	1	1	6	3	1	3	2	2	6
9	2	1	1	9	2	2	5	1	1	1	1	1	1	4	2
1	1	1	3	12	1	2	1	1	8	2	8	2	1	1	4
1	3	3	4	2	2	1	2	1	2	20	3	3	1	3	3
4	1	2	1	9	1	1	2	2	3	2	1	13	2	5	2
1	3	2	1	25	3	1	5	1	3	1	1	4	1	2	2
2	4	1	1	6	2	2	4	1	1	1	1	2	1	1	3
4	3	3	4	1	1	2	2	1	2	1	1	18	1	6	13
7	1	2	1	4	3	1	1	1	4	13	3	3	4	5	2
1	1	5	3	1	1	1	2	1	6	11	1	1	1	2	1
4	10	1	1	2	5	2	1	1	2	2	1	5	2	2	7
1	3	1	1	3	12	1	3	4	4	2	1	16	5	2	7
5	1	1	1	3	5	10	3	1	4	1	1	4	3	2	6
2	4	32	1	1	1	4	2	1	2	11	7	2	3	2	1
2	1	1	2	2	1	1	1	1	2	16	16	14	3	2	2
1	6	3	1	1	3	6	2	1	1	1	2	17	3	4	9
39	10	14	6	1	2	1	2	1	1	7	1	5	4	5	1
6	1	2	1	1	9	4	8	2	1	36	3	10	3	4	8
1	2	3	1	4	5	6	3	4	1	4	4	2	2	3	7
8	8	2	9	4	3	3	2	1	1	1	1	10	15	7	8
11	2	15	1	1	5	1	2	1	3	1	1	1	1	6	1
27	2	7	6	4	2	3	2	1	1	1	7	1	2	2	1
3	15	2	1	4	1	2	3	1	2	1	4	1	1	6	1
10	3	4	5	7	8	1	6	2	1	3	1	3	3	1	2
44	6	1	1	16	2	1	1	2	1	10	1	1	10	7	1
7	2	1	1	4	2	4	12	5	2	1	1	1	1	1	15
2	2	3	1	1	1	1	2	2	6	6	1	1	5	4	1
5	2	1	5	2	2	3	6	1	2	1	23	1	6	1	2
2	1	1	1	1	2	2	2	1	8	2	1	3	20	1	12
2	3	5	1	1	1	5	2	2	7	1	1	4	1	1	2
4	2	3	22	3	2	16	1	2	1	2	21	1	1	5	1
3	1	1	3	4	10	2	4	7	6	2	1	1	3	1	1
1	3	1	6	4	1	2	3	8	2	1	6	1	15	7	4
3	1	1	1	5	2	2	2	2	1	6	3	2	4	4	6
1	5	2	1	1	1	3	1	11	1	2	1	15	1	2	2
6	18	1	1	1	2	13	7	3	1	1	1	2	2	2	2
1	5	2	1	1	1	2	1	1	4	1	3	10	1	1	1
1	1	1	2	18	1	5	2	1	3	2	5	4	4	1	7
1	1	1	2	17	1	1	3	1	1	4	6	1	10	4	3
1	3	1	4	4	2	9	2	1	1	1	8	2	3	1	1
11	2	6	4	1	4	1	1	6	3	1	14	5	4	5	19
4	9	1	1	4	12	1	5	1	5	1	9	6	1	2	7
1	6	6	1	2	2	3	2	2	1	2	1	10	1	1	11
4	6	2	1	4	6	1	5	10	1	6	1	5	3	7	10
5	5	1	1	4	1	1	15	3	1	1	2	2	32	5	3
1	3	22	1	4	3	1	2	2	4	3	3	2	1	4	8
8	1	1	1	3	17	1	1	1	2	10	1	1	29	1	2
16	8	1	1	2	17	4	3	1	1	1	12	2	1	1	1
4	2	3	1	1	5	4	2	5	2	1	3	4	1	7	4
2	4	8	1	2	1	1	2	1	1	1	1	1	3	1	1
2	1	3	1	1	1	1	3	2	9	5	1	9	3	1	1
1	2	2	1	1	4	12	4	1	1	2	7	11	3	6	1
1	2	1	2	4	4	4	1	1	2	5	3	9	1	2	2
3	1	1	3	1	4	3	1	2	1	1	4	1	1	1	10
4	2	4	4	1	4	3	1	3	1	1	9	9	1	8	8
8	13	1	2	1	3	6	3	10	1	2	1	2	1	7	10
5	1	2	1	3	1	1	3	3	1	7	1	1	1	2	6
1	2	6	2	3	1	12	4	2	16	7	2	7	17	1	6
2	1	1	2	3	3	1	1	5	10	3	2	1	19	3	1
1	2	14	1	4	12	3	2	2	2	2	1	5	3	1	1
18	2	3	1	8	4	5	9	1	3	3	5	2	5	20	2
17	1	3	4	1	1	2	4	5	1	2	1		1	1	5
4	1	1	1	1	4	2	4	7	2	1	8		1	8	8
1	3	3	1	1	3	1	5	2	2	1	2		1	1	1
4	5	2	2	1	3	2	2	1	1	1	2		1	9	2
3	12	1	3	3	1	1	2	1	1	2	4		12	7	4
6	2	3	1	2	4	3	1	1	1	8	1		1	9	1
4	6	2	2	3	9	3	1	1	10	3	1		14	6	6
5	1	5	1	5	6	5	1	1	7	2	1		1	10	17
3	5	3	2	3	1	5	1	2	3	1	1		2	1	2
2	19	2	1	1	5	1	3	1	3	1	1		3	5	1
1	17	10	1	1	25	4	4	1	2	1	14		1	2	6
2	5	1	1	1	4	1	1	1	1	3	1		20	1	3
1	1	2	1	5	14	5	1	1	1	7	3		8	3	23
2	1	7	2	1	21	4	2	3	4	3	1		5	1	4
1	4	2	2	1	13	4	1	4	1	7	1		1	5	3
6	4	2	2	2	4	6	4	3	1	2	2		18	2	3
1	4	8	4	1	3	1	1	1	1	1	1		19	13	2
1	5	1	1	5	1	1	3	1	1	3	6		6	2	1
4	3	1	1	4	1	5	1	2	7	1	5		19	1	10
1	1	1	2	1	3	1	15	1	1	7	2		17	7	1
3	1	15	1	4	2	6	1	1	1	1	4		5	6	1
4	4	48	2	3	5	4	1	1	6	2	7		1	1	1
3	13	2	2	6	2	1	5	1	1	4	2		4	2	2
4	7	8	1	4	1	7	11	1	6	1	1		2	1	13
8	1	2	2	2	1	1	1	2	4	1	1		4	1	5
1	4	2	1	6	4	3	3	1	1	3	1		4	2	21
1	3	2	1	2	1	4	2	2	1	2	4		2	1	9
1	4	6	2	5	3	1	5	9	1	3	7		1	1	1
1	1	2	2	4	4	4	9	2	1	1	1		7	5	11
3	4	6	2	2	1	5	3	1	1	5	5		20	4	16
4	9	4	1	1	2	2	4	4	2	5	6		1	1	6
4	9	2	2	1	1	19	2	6	13	2	1		3	1	5
5	1	2	4	7	13	3	2	13	1	2	1		1	7	1
1	5	1	3	1	16	1	5	1	1	15	2		7	24	1
5	29	1	1	3	16	1	1	1	1	7	2		3	2	1
1	4	13	1	3	1	7	4	3	2	4	2		3	5	1
1	14	4	1	3	4	3	4	2	2	12	1		2	1	2
1	27	6	15	10	3	3	8	2	2	2	15		3	15	7
1	16	2	3	4	6	3	1	1	12	4	1		1	3	2
8	4	1	1	1	9	2	2	8	1	1	3		4	4	2
1	3	2	1	1	6	4	3	3	1	1	1		2	1	1
1	1	2	2	5	2	1	2	8	1	3	14		1	2	3
2	1	2	1	25	1	6	1	3	1	22	1		1	1	3
1	3	2	1	2	1	6	4	1	9	12	3		2	1	2
5	3	6	3	13	2	5	2	1	2	2	1		1	2	1
6	5	2	6	4	2	1	6	1	2	9	2		1	2	1
1	2	2	7	1	5	9	3	3	9	5	3		1	2	1
4	1	1	2	10	1	2	6	6	1	12	3		3	1	1
3	1	2	1	1	6	1	2	1	1	1	1		8	7	1
6	4	2	3	1	1	1	1	1	1	1	2		1	1	30
8	1	1	9	5	1	3	2	3	1	13	1		1	1	2
3	3	1	3	1	5	5	1	8	1	1	8		5	1	4
8	4	5	1	2	2	2	1	6	4	1	3		2	2	15
2	1	3	2	1	2	1	3	2	4	1	1		8	6	3
5	2	18	1	1	2	2	2	1	1	15	5		4	20	9
4	1	3	2	1	6	8	2	1	4	5	1		2	2	5
2	33	3	1	1	1	3	1	9	2	6	1		4	14	1
1	16	1	1	7	14	2	1	4	2	1	6		2	3	8
1	16	2	3	1	22	4	1	1	2	4	1		5	10	2
8	1	5	2	2	1	3	10	7	1	15	2		2	1	14
1	2	1	1	1	9	1	2	1	1	5	4		1	1	12
3	7	1	1	4	1	1	1	10	2	6	3		3	2	11
4	3	1	2	2	3	1	11	1	3	3	1		15	12	1
3	7	1	2	6	10	5	7	4	1	8	1		2	1	4
10	9	2	1	2	5	2	2	5	3	1	1		3	1	6
4	7	1	2	7	1	1	1	16	1	5	1		2	2	8
1	6	6	1	4	1	2	2	11	1	6	3		2	2	4
1	1	1	2	5	1	6	1	1	1	2	1		5	1	3
5	1	27	1	2	1	2	1	3	1	1	2		9	1	1
28	2	2	1	2	2	1	1	6	1	7	2		3	5	3
2	2	1	1	2	3	1	1	4	1	1	5		1	3	3
15	5	10	3	14	1	3	1	1	1	5	2		3	5	1
6	1	21	1	1	3	3	3	10	1	1	1		1	5	1
1	10	24	1	3	1	1	1	7	1	7	4		2	1	23
10	1	1	1	1	2	4	7	6	1	1	1		3	2	5
1	1	1	1	1	5	5	1	1	3	2	1		1	1	3
1	1	1	1	1	5	2	1	1	9	1	5		2	1	1
1	8	2	2	1	8	3	1	9	1	4	23		9	6	3
5	2	2	1	2	4	11	2	3	1	13	17		1	14	5
1	2	2	4	8	14	1	4	1	4	6	2		1	11	1
2	2	1	2	5	15	2	2	1	12	14	2		1	1	13
1	16	2	4	8	8	1	3	1	4	2	5		1	4	12
1	1	1	2	2	11	4	8	1	1	2	1		1	2	3
1	14	1	2	9	8	1	1	1	1	2	1		4	1	17
1	28	1	1	11	1	3	1	6	2	1	2		1	1	2
7	1	6	1	5	2	1	1	2	1	1	1		2	2	4
1	9	4	2	2	1	2	2	1	11	4	21		2	2	4
2	1	1	1	3	1	5	2	1	6	2	1		3	13	15
1	3	1	5	1	1	2	1	1	4	13	3		1	4	1
4	10	2	1	15	3	6	1	10	1	1	1		1	1	8
2	6	49	1	3	1	1	2	1	3	7	1		1	5	1
6	1	1	11	3	1	6	4	7	1	1	4		3	1	4
6	1	1	2	3	2	9	2	6	2	1	3		5	1	2
8	1	1	5	2	13	1	11	1	5	1	3		15	1	17
4	1	1	1	1	4	1	4	1	1	1	1		3	3	1
5	2	7	4	1	1	1	1	2	2	1	4		3	1	5
2	4	1	1	3	9	1	3	1	2	1	1		1	2	1
2	1	2	4	2	2	14	1	12	10	11	1		11	11	2
2	3	1	1	4	1	2	2	1	1	2	2		2	1	2
15	1	5	1	3	4	1	5	1	1	9	1		1	3	1
1	2	1	2	4	2	2	2	1	2	1	5		4	6	23
3	5	1	1	1	3	1	1	1	2	1	2		2	3	2
1	5	1	1	3	2	1	4	9	3	3	1		7	11	1
1	11	3	3	17	9	1	9	1	4	1	1		5	2	4
2	4	1	9	6	13	4	3	1	1	5	1		1	8	1
1	14	9	10	6	1	1	1	2	5	1	3		5	11	18
2	19	1	1	4	3	2	1	9	11	1	4		3	1	1
8	12	1	2	5	4	1	18	2	3	1	2		1	7	11
5	12	2	3	10	1	1	3	1	3	2	2		1	2	3
8	8	1	2	8	1	6	9	5	1	1	2		1	6	4
2	1	1	4	2	1	2	2	1	2	6	1		1	3	4
9	3	1	1	3	2	5	3	10	10	1	4		4	1	1
12	1	1	1	1	3	2	1	1	4	4	5		4	2	3
5	1	3	1	13	1	2	2	1	8	2	4		7	2	1
2	1	1	2	1	4	1	1	3	1	5	10		3	3	3
3	9	4	2	1	1	2	1	8	4	1	5		5	3	1
1	2	5	3	1	2	2	6	1	4	1	2		1	9	1
22	1	1	2	1	1	5	1	2	1	11	1		9	12	1
4	3	8	1	6	14	1	4	1	5	14	5		3	1	14
3	16	1	6	3	1	1	1	1	3	8	1		5	4	1
4	4	5	2	1	10	2	1	6	6	1	1		2	1	2
2	1	1	3	1	1	1	3	1	1	16	1		1	8	1
1	9	3	1	1	1	1	1	6	2	4	3		1	9	2
1	2	5	1	1	3	8	1	6	1	1	2		3	12	1
3	1	1	2	4	1	1	1	1	1	1	13		2	11	11
2	8	1	20	29	5	1	1	13	2	1	1		1	2	14
5	2	3	1	3	7	1	1	7	6	12	3		1	1	4
3	3	1	1	7	3	3	1	1	2	1	5		1	6	13
6	2	1	1	1	3	2	7	1	7	4	1		1	2	1
1	9	1	1	6	3	1	2	1	1	1	1		5	1	1
3	13	10	10	2	6	2	4	6	1	2	8		5	1	5
48	1	1	1	1	1	1	1	8	2	12	1		4	1	17
6	3	1	1	8	7	2	1	6	4	1	8		8	1	3
6	6	1	3	1	8	1	1	1	1	1	2		1	8	4
4	1	5	1	1	1	2	4	2	1	1	1		1	21	8
5	1	3	1	5	1	2	1	2	1	14	1		2	1	5
10	1	1	1	17	1	2	2	1	1	3	1		1	3	5
9	2	1	3	5	1	1	6	2	4	2	12		1	1	1
2	3	25	1	9	1	3	1	3	4	4	3		1	19	1
3	1	4	1	1	5	2	3	2	1	1	7		4	1	1
1	4	1	2	1	1	1	1	14	3	14	5		19	3	1
13	1	1	1	3	6	1	2	2	4	9	5		3	4	1
1	2	4	1	3	4	2	8	1	4	2	1		11	2	2
2	1	1	2	1	15	3	1	2	8	1	2		23	5	1
2	14	2	1	1	1	2	12	2	6	1	1		3	3	2
1	1	4	5	1	1	7	1	6	2	1	3		5	2	22
7	23	6	1	4	7	4	5	1	1	2	1		3	2	3
3	1	6	1	2	2	2	1	13	6	2	15		3	1	2
1	1	25	1	2	7	7	10	1	6	3	3		4	1	2
1	3	8	1	2	5	2	4	1	13	5	1		5	6	1
1	1	1	1	13	11	1	1	1	2	1	4		1	1	3
1	6	1	3	4	6	1	2	1	2	1	4		1	4	18
4	7	2	7	2	1	4	1	3	13	1	1		5	5	9
70	3	1	1	1	2	2	1	3	2	1	12		2	5	3
3	3	2	4	1	1	1	2	6	8	9	6		4	2	1
10	7	1	1	4	1	1	3	1	1	7	6		1	15	1
1	7	1	1	18	2	1	6	1	6	5	10		1	3	1
7	1	7	4	4	1	2	4	1	2	2	1		1	3	2
3	10	1	2	10	1	4	1	1	5	6	1		5	4	5
1	10	1	1	7	3	2	2	2	2	4	17		2	11	2
8	1	1	3	1	1	1	4	2	2	3	3		2	1	4
4	1	3	1	12	1	1	1	3	2	4	4		1	2	4
2	1	4	1	6	2	1	5	9	1	1	2		11	8	2
7	1	33	3	2	1	2	2	13	8	6	1		1	1	1
19	1	2	1	6	1	5	2	2	8	1	4		4	1	1
5	7	1	2	2	1	4	2	1	2	1	2		7	4	3
10	1	1	2	3	2	1	1	2	5	14	4		3	24	1
1	8	1	1	1	12	1	1	7	2	20	3		8	2	1
1	5	3	2	2	2	3	3	7	11	3	5		4	9	1
4	16	2	4	6	5	1	2	5	6	2	8		3	5	1
5	1	2	3	1	1	6	2	2	2	5	1		10	5	1
1	1	1	1	2	4	1	7	1	7	2	6		1	5	1
1	7	34	4	20	1	7	6	6	4	2	2		2	1	8
1	2	3	2	19	1	1	2	1	1	8	2		13	7	1
4	9	1	3	1	11	6	3	5	2	1	1		4	1	1
3	7	2	1	1	3	1	9	2	5	2	1		11	1	16
3	15	1	1	6	13	5	3	7	12	1	5		1	2	2
[truncated: 36,206 more rows]
