# Supplementary material for: Testing physiologic monitor alarm customization software to reduce alarm rates and improve nurses’ experience of alarms in a medical intensive care unit
Source: PLoS One. 2018 Oct 18;13(10):e0205901. doi: 10.1371/journal.pone.0205901 (PMC6193710; doi:10.1371/journal.pone.0205901)
Supplement: S3 Dataset — (XLSX) [file pone.0205901.s003.xlsx]

## Sheet: raw data
ALL PRE	ALL POST	HIGH PRE	HIGH POST	MEDIUM PRE	MEDIUM POST	SPO2 PRE	SPO2 POST	HR PRE	HR POST	RESP PRE	RESP POST	ART PRE	ART POST	ALL ALARM ADVISOR PRE	ALL ALARM ADVISOR POST
181	186	281	5	181	181	14	68	181	181	19	25	26	785	181	181
462	4	4	2	181	2	10	36	655	2396	7	4	86	144	655	68
661	68	4	2	657	68	4	16	362	553	25	2	9	61	26	2396
181	2396	110	11	181	2396	70	22	182	182	6	15	47	144	86	553
26	181	6	3	26	181	11	9	0	543	2	25	73	586	14	207
86	2	31	3	86	553	64	10	181	194	8	55	49	21	29	543
14	564	12	23	14	207	6	211	181	33	25	8	249	19	9	785
120	207	16	43	120	1818	127	38	182	699	27	3	61	29	7	36
14	1818	8	29	14	181	125	43	18	2204	76	49	21	52	4	198
33	181	22	6	29	19	170	58	38	1268	21	2	4	39	25	2
9	19	17	3	9	950	38	6	181	181	18	3	4	39	70	16
7	950	9	28	7	785	17	3	181	906	6	3	3	40	11	22
4	788	4	2	4	36	192	60	181	663	40	4	2	26	6	9
69	36	14	9	69	21	6	5	87	362	13	12	72	89	2	15
25	21	10	17	25	198	23	333	182	171	3	6	193	148	362	35
180	198	6	2	70	2	25	74	1087	6	11	6	127	74	8	33
17	2	80	10	11	16	598	2	181	961	10	6	3	184	47	910
6	16	3	59	6	22	7	82	1450	181	24	4	57	68	64	2297
2	22	4	76	2	9	363	43	182	544	68	7	15	10	6	1268
31	12	26	20	363	591	21	7	182	31	65	3	153	4	25	144
363	591	30	9	1557	47	10	69	1225	724	3	11	10	134	27	43
1557	70	4	2	647	301	15	10	362	308	2	7	139	77	309	8
659	301	28	2	8	1316	6	7	184	1449	6	5	57	2	125	3
16	1359	183	163	47	962	19	73	181	106	4	5	24	40	170	230
8	991	8	25	64	2297	180	16	341	953	4	11	20	374	76	58
47	2303	7	4	6	1268	41	194	181	124	18	2	15	48	21	906
64	1268	8	62	2129	688	20	16	363	61	2	10	36	54	38	2
14	688	6	91	4	290	206	30	1633	725	44	8	4	550	17	61
2129	290	49	71	334	8	32	8	229	182	63	6	8	3	18	6
4	8	10	3	309	6	16	932	1082	1104	3	2	150	456	6	3
334	6	30	31	125	230	44	102	362	181	9	32	4	87	232	3
331	230	7	10	1438	443	21	14	181	2175	4	12	12	41	13	144
125	446	20	17	297	3	72	6	83	181	40	19	11	15	6	666
1438	31	45	2	76	1268	271	102	7	303	5	5	22	24	73	426
314	1268	7	328	21	220	30	137	120	181	19	22	54	14	49	5
76	222	15	11	181	61	46	13	182	145	53	9	50	11	181	345
21	61	2	6	38	6	19	22	287	543	20	2	61	84	249	177
181	15	6	58	17	3	14	23	362	181	83	10	38	8	23	6
47	3	3	7	105	60	22	231	82	1269	11	10	122	123	3	1041
21	60	12	2	6	144	81	141	157	363	64	5	66	27	11	187
105	144	15	6	570	1164	43	150	362	362	87	6	156	15	10	544
20	1181	3	4	13	122	17	263	181	1631	18	8	91	230	25	2
580	124	1	84	17	544	156	14	1631	115	8	2	17	112	24	31
13	544	9	2	6	545	30	55	181	88	117	6	12	207	68	728
17	545	37	138	906	3613	38	6	362	181	17	14	35	1	598	390
12	3623	23	7	2086	5	46	145	1371	1429	59	3	9	93	72	1449
906	5	47	20	37	397	66	88	182	182	3	3	44	29	3	43
2166	456	5	110	7	549	49	6	182	1088	72	6	9	84	363	106
37	625	26	3	255	308	3	2	545	182	20	2	3	43	181	7
7	308	8	2	2686	1146	9	4	181	1272	80	29	17	11	2	3
255	1166	15	44	49	1416	127	11	181	206	14	2	19	38	82	953
2686	1425	16	41	181	702	59	31	363	1086	24	7	20	3	6	124
49	702	3	2	249	544	408	241	1072	2903	66	8	51	194	14	7
181	544	34	5	40	366	44	9	181	362	10	2	21	16	4	69
252	368	37	69	3	9	10	25	73	372	4	11	403	26	33	21
44	9	5	37	181	304	12	14	97	666	22	80	150	16	2	61
3	306	11	108	11	728	11	34	182	182	5	2	3	14	44	732
181	728	3	16	10	9	17	10	181	3	74	7	24	47	6	7
11	9	31	10	28	193	80	109	186	181	67	52	3	4	19	5
36	193	10	3	206	1488	16	138	181	362	102	4	21	3	63	182
58	1651	33	8	73	181	27	80	181	2900	30	8	18	206	183	586
210	181	4	20	598	1449	100	5	1337	602	24	32	4	33	9	73
101	1449	6	2	72	58	6	19	108	182	16	8	149	3	186	21
598	83	3	6	585	106	27	54	182	182	28	13	203	10	59	1104
72	106	7	4	4	32	57	274	182	180	163	9	11	35	98	181
585	32	10	3	726	103	20	9	702	1813	11	21	79	111	206	2175
4	103	14	4	2443	32	100	56	363	2356	7	6	394	888	186	194
726	36	5	78	181	3	3	44	182	195	2	12	39	231	200	21
2626	3	7	3	44	1275	6	16	3	363	2	4	58	91	32	192
181	1337	3	11	184	362	71	8	181	7	4	12	2	219	69	2
44	362	1	2	82	1101	49	32	1896	333	6	7	26	10	44	10
184	1101	9	12	2710	1127	2	13	46	2357	42	107	564	73	20	327
82	1127	2	2	14	1713	18	43	447	1451	3	14	11	57	83	181
2710	1713	51	1	4	69	6	9	471	361	2	6	0	62	21	36
14	160	44	4	73	21	20	88	362	181	243	8	138	24	83	2
4	21	7	17	546	353	7	17	906	182	3	8	12	10	64	8
73	353	7	8	47	1	36	74	192	41	29	14	29	269	271	145
546	1	3	22	6	1656	4	11	182	190	368	3	41	209	30	1475
55	1727	21	8	19	732	7	83	905	182	55	21	85	13	133	181
13	732	2	8	63	7	7	25	190	1087	3	2	10	21	21	1269
27	7	26	11	183	5	125	33	727	1246	21	4	2	916	218	134
63	5	3	11	9	182	112	7	545	182	12	36	353	91	101	12
6	182	2	2	207	2	24	210	139	362	17	30	60	16	8	363
183	5	10	36	509	586	5	9	588	208	9	46	19	48	4	362
9	586	21	24	543	73	103	12	181	1458	58	2	350	445	204	1631
207	73	18	57	244	21	10	4	181	181	5	123	28	213	198	115
509	52	2	2	186	182	234	13	203	181	8	11	23	602	43	19
543	182	5	10	59	1134	59	19	1270	825	24	43	40	338	17	14
293	1134	28	3	138	1091	24	22	2	53	4	3	18	28	17	6
186	1091	36	52	98	362	12	413	1262	362	11	49	163	10	59	88
59	362	114	96	206	2175	128	34	182	185	4	33	7	46	159	19
138	2175	3	12	3190	4	14	291	75	181	7	21	285	31	72	5
108	14	22	23	54	194	333	47	24	204	2	33	18	10	20	181
236	211	17	3	284	174	8	2	544	183	9	2	99	207	1087	1451
3190	174	13	33	32	21	92	127	224	181	2	3	63	96	30	9
54	21	17	13	331	327	62	25	443	251	53	2	68	26	181	184
284	329	93	21	44	181	98	6	181	181	2	2	216	57	118	29
39	181	124	19	20	2	93	7	778	182	47	6	19	134	46	112
351	2	33	20	83	10	7	77	1	95	88	7	258	129	66	1088
44	10	14	3	21	644	7	130	8	141	3	18	108	3	49	182
20	972	19	2	83	1108	89	7	273	543	102	16	35	28	14	137
128	1119	6	5	64	363	6	30	38	36	16	4	3	99	3	1272
28	363	10	3	38	217	21	68	181	181	2	20	304	13	33	13
98	223	2	3	426	2	109	2	268	181	18	4	4	31	127	10
64	2	2	50	194	8	169	12	362	181	44	12	158	275	125	22
38	8	3	69	271	9	2	34	442	273	128	55	264	144	408	5
426	9	10	8	38	860	42	4	181	181	14	6	112	139	10	23
196	860	30	2	22	1268	157	81	3	2	13	2	65	61	4	443
271	1326	32	23	133	1676	80	17	181	181	4	3	317	34	22	8
6	1676	42	4	21	181	28	9	223	262	39	302	330	59	49	2
41	181	4	3	112	2563	48	97	175	1268	19	3	121	333	84	1086
22	2563	33	30	2772	4	4	25	182	365	36	3	720	5	1450	147
145	4	6	27	16	544	15	106	181	726	70	4	19	1632	67	2903
21	544	16	5	3	134	72	10	379	181	9	4	3	62	12	362
112	134	36	2	101	204	87	6	180	1087	2	4	2	246	11	536
2787	211	15	44	8	22	3	53	361	181	20	197	549	353	199	263
16	22	36	6	185	363	19	33	97	1592	10	3	33	10	4	666
3	363	41	7	204	394	21	7	35	3603	51	306	390	7	182	14
104	394	4	37	648	182	3	188	304	1	4	2	3	31	3	107
8	182	4	2	216	1631	96	4	2196	182	115	6	5	72	30	3
185	1631	7	67	383	507	27	24	1332	362	16	2	79	453	40	6
205	507	271	27	17	22	157	330	214	204	10	20	27	291	2	3
657	24	46	2	133	85	6	47	1633	1815	13	33	7	57	27	188
253	85	4	16	496	14	57	6	518	11	71	9	8	159	282	2
406	20	9	15	72	73	37	4	2	364	54	14	14	144	16	3
17	73	51	70	382	633	197	136	925	363	6	2	44	17	28	355
180	633	12	5	1087	181	4	454	148	1369	55	46	33	3	163	2
5	181	5	2	39	6	8	105	359	181	2	6	119	179	1225	362
496	6	41	6	43	813	63	3	725	78	7	2	18	66	6	7
98	813	7	3	370	181	146	57	181	1631	171	48	29	80	11	88
382	181	137	35	30	19	53	104	181	181	10	111	68	7	34	2906
1087	19	169	16	82	182	20	10	1670	1169	3	43	12	14	57	602
39	182	1	8	181	150	19	23	543	1330	109	6	17	66	20	2
43	150	7	3	24	5	14	10	1507	284	19	6	7	61	102	8
378	5	7	27	118	1317	82	123	695	1448	10	18	3	42	364	39
45	1321	28	6	46	1097	45	29	181	1886	185	12	18	4	187	2
82	1181	2	10	3022	3042	47	15	1086	1295	7	59	3	37	185	4
181	3042	36	3	106	9	39	21	20	876	33	1	85	322	6	193
24	9	17	12	49	2000	7	7	1289	510	4	10	39	10	6	80
118	2002	48	76	14	29	26	532	544	181	229	3	615	523	412	11
46	29	46	18	3	232	81	77	181	182	4	13	190	12	42	182
3022	370	74	18	215	183	9	17	12	1811	2	10	48	464	49	180
122	190	3	11	127	573	39	114	182	576	53	10	4	27	3	31
49	573	34	20	306	1088	3	35	759	694	20	12	78	5	181	241
14	1088	6	3	408	818	91	59	944	362	13	9	296	337	2	9
3	818	19	13	58	137	18	65	309	1753	86	3	37	4	243	1813
215	157	100	22	254	65	11	176	581	182	33	9	60	692	5	2
127	65	2	27	22	1272	28	15	182	9	80	12	623	31	29	32
306	1272	3	163	49	21	99	65	181	182	21	7	330	4	18	2356
411	131	14	8	84	44	8	61	6	249	20	3	93	264	369	52
58	44	5	13	1450	93	115	75	182	181	2	11	1366	26	1653	195
288	96	2	36	95	923	63	17	181	1612	2	9	192	99	7	39
22	923	2	17	582	18	12	6	8	146	146	45	83	6	36	14
49	20	188	5	12	22	8	44	2	180	4	9	105	18	229	40
121	66	6	3	11	5	11	9	181	361	92	33	344	34	1082	26
1450	5	2	39	199	727	68	30	501	3	48	204	140	41	4	4
95	727	6	2	185	182	58	7	34	206	3	28	239	3	368	8
582	182	1	7	197	543	59	17	1194	652	14	2	51	3	362	363
12	543	35	10	2798	395	296	2	543	363	26	4	61	12	7	34
16	436	19	17	3	491	8	18	364	181	38	5	30	76	181	10
199	491	13	20	30	362	109	5	907	182	2	3	11	26	7	7
185	362	2	29	40	2300	225	291	905	2	5	10	23	20	55	109
208	2302	5	2	2	32	12	34	182	181	6	9	63	10	3	170
2798	32	3	2	27	223	351	14	1557	1342	42	3	149	13	208	333
6	228	30	46	282	443	29	8	195	182	4	18	28	539	133	88
30	512	7	20	181	34	221	13	364	181	25	30	100	14	24	2357
71	34	62	13	16	8	146	37	181	404	4	27	87	286	12	13
2	8	171	20	8	2	16	58	2	294	11	5	52	74	17	1451
10	2	9	45	101	2917	68	4	181	362	3	2	48	124	5	89
60	2917	1	9	210	182	4	20	181	362	4	2	25	15	7	5
286	182	2	18	601	147	24	28	221	921	364	21	13	27	103	167
181	147	16	10	46	2903	32	90	360	1453	11	3	30	394	9	74
16	2903	18	47	1382	362	9	26	98	3	15	105	8	11	10	9
8	362	26	2	9	1692	70	103	181	181	164	208	157	184	412	382
101	1729	6	4	305	263	446	319	422	181	4	3	44	250	5	181
210	371	4	18	230	7	7	138	3	1450	7	15	412	10	8	54
601	7	31	2	646	666	22	8	12	1269	5	25	49	16	59	182
46	666	9	53	190	14	18	27	88	182	144	36	182	67	24	41
1388	30	16	8	36	12	30	7	1627	2174	6	2	9	48	24	190
12	12	12	8	102	107	137	229	34	16	44	6	85	9	12	280
305	117	3	3	184	75	42	109	545	374	65	62	38	43	4	12
237	75	2	3	2667	204	10	12	190	182	2	97	154	56	128	366
656	207	62	25	191	3	95	75	181	324	2	2	138	6	182	9
204	3	56	51	185	204	38	8	181	2975	23	13	48	27	11	4
36	212	173	6	10	181	32	41	363	1449	7	20	59	194	14	56
107	201	20	26	293	182	47	710	181	1056	9	4	65	48	4	1131
191	182	76	4	181	1452	13	212	181	546	19	15	59	568	333	1246
2667	1454	4	6	412	184	179	42	251	181	8	2	7	31	287	182
191	190	28	44	42	2184	7	50	2	181	2	27	254	28	8	68
185	2184	6	2	49	893	58	19	8	184	471	104	395	4	99	16
13	897	25	16	182	536	103	38	670	1270	6	11	67	100	2	12
294	539	44	10	1479	651	26	104	363	2614	47	16	229	166	62	7
181	651	14	5	211	1293	24	217	55	181	3	5	4	20	9	8
421	1293	6	89	2	363	2	15	1525	40	6	17	4	31	98	107
42	363	9	21	243	59	22	27	4	181	160	6	1370	4	2	32
49	59	2	6	5	7	26	32	2466	300	4	76	107	193	362	14
182	7	1	11	29	4	36	26	181	362	8	3	3	70	146	362
1479	8	7	18	14	88	80	53	1725	1	59	190	16	60	7	208
211	166	5	7	182	2990	6	16	362	182	19	68	73	68	7	1471
2	2993	44	84	26	1758	84	79	18	2155	2	15	52	158	91	43
2	1769	50	13	21	182	10	99	362	1880	2	6	36	676	82	181
294	182	33	3	1270	20	22	23	544	86	64	3	40	39	6	181
49	20	14	27	369	65	155	6	242	181	4	26	344	30	68	825
7	65	51	45	1653	7	90	13	181	2956	3	79	1215	552	157	10
29	7	7	53	437	2	34	8	1544	724	3	164	301	21	109	6
14	2	1	6	55	11	2	110	1265	3	82	15	512	18	169	9
182	11	3	5	396	39	39	47	50	181	4	57	279	537	362	88
26	39	5	6	362	183	26	233	181	600	8	15	357	545	2	25
28	183	12	45	3	4	285	505	497	362	7	37	284	84	42	53
1270	4	36	24	7	193	114	9	181	13	84	2	176	31	88	362
369	193	3	16	97	80	13	2	181	364	13	11	15	14	160	8
1653	80	8	8	36	295	78	15	1268	181	6	9	64	62	261	185
440	295	4	24	229	373	31	124	544	543	117	19	65	8	1631	74
55	2	11	9	393	182	52	7	134	365	216	2	207	60	130	14
396	385	6	2	237	914	52	210	52	362	48	31	12	38	48	3
362	182	7	8	1489	31	21	6	31	181	10	12	32	10	16	181
3	916	62	68	4	2221	3	46	364	683	4	2	118	36	2	21
28	31	12	2	368	23	149	35	3	81	3	42	89	18	4	204
97	2222	19	8	543	1342	12	51	182	364	27	3	12	206	15	194
36	23	22	19	7	241	17	2	481	362	584	102	3	49	18	83
229	1346	5	7	181	9	21	3	33	110	3	2	2	309	181	183
395	258	19	27	7	489	74	29	181	363	13	27	9	11	72	4
237	9	5	2	130	2504	188	105	1116	363	37	16	16	110	131	251
1515	489	3	4	545	186	15	71	4	182	3	56	2	79	3	25
4	2504	2	18	611	9	43	6	428	266	3	103	6	19	19	36
368	194	3	16	192	498	4	19	543	181	2	157	14	80	362	63
543	9	8	11	263	32	2	29	1005	181	4	7	325	129	21	46
7	498	3	106	124	327	20	37	230	18	500	205	67	47	128	2
3	54	2	13	133	165	7	12	630	362	45	4	24	39	3	181
181	335	45	52	95	2356	25	8	53	365	23	120	105	3	110	182
9	165	3	5	235	338	49	2	654	2037	5	8	449	84	1371	123
130	2356	2	2	12	1417	223	4	725	1066	2	57	174	19	13	7
545	338	3	117	28	80	21	18	2105	181	7	18	24	6	27	95
611	1417	14	59	5	79	12	102	181	543	4	25	32	167	4	362
192	8	4	19	114	40	27	39	959	181	4	25	7	14	157	543
273	91	24	24	362	182	75	182	264	1823	23	43	34	3	6	79
124	90	2	12	1453	14	48	22	450	1089	15	5	77	206	182	181
133	40	9	38	22	26	28	53	181	3085	2	107	52	162	57	190
95	182	69	63	7	4	15	7	213	181	12	2	10	80	37	12
256	14	42	2	926	8	4	10	2354	9	29	337	9	10	39	181
12	26	78	23	782	362	67	16	2597	543	2	11	3	103	201	273
28	4	180	3	284	363	40	23	1037	182	10	13	41	88	545	181
23	8	21	21	9	1568	251	49	2149	2364	4	15	50	52	197	7
114	362	65	3	553	10	7	130	5	363	28	6	4	202	181	13
362	363	2	17	493	3130	168	55	1092	182	5	2	85	156	181	2
1453	1570	24	8	731	654	130	20	1554	379	25	11	17	19	40	4
22	10	8	35	8	109	9	42	182	182	119	9	28	20	78	49
9	3130	0	5	59	170	49	5	411	181	46	59	118	98	72	33
926	690	90	17	24	333	6	97	181	1193	4	7	799	65	2	202
787	109	0	2	139	181	33	9	454	726	7	2	106	30	509	281
312	194	11	24	12	270	68	21	182	181	32	8	51	24	1072	1268
9	333	9	14	40	229	88	11	192	5	3	47	39	485	53	22
589	181	130	4	363	2357	619	65	2	149	5	4	35	107	20	365
607	327	55	4	659	25	7	27	181	1086	4	19	2	116	20	413
731	229	63	16	128	1451	19	25	362	197	2	11	213	20	19	726
3	2357	40	11	203	455	2	246	8	182	9	5	20	86	10	67
8	27	2	2	36	89	157	8	362	162	4	3	221	30	14	291
81	1451	12	61	11	5	4	67	63	3	7	41	210	58	82	134
24	455	12	3	387	81	12	18	206	182	3	33	15	38	45	228
139	89	8	76	83	212	91	17	762	182	21	7	13	200	47	2
29	5	29	11	181	74	11	22	1092	1068	5	10	216	243	39	127
40	81	19	30	14	9	21	37	221	182	37	5	78	79	188	25
363	222	4	4	4	382	50	53	2532	688	5	5	5	38	51	2
659	3	17	10	1086	181	3	101	192	181	34	12	483	22	99	3
141	74	4	8	283	599	8	20	182	851	14	32	117	38	101	1093
203	9	2	2	1890	182	13	98	181	273	9	3	409	42	81	9
36	382	2	22	88	1214	9	17	545	1625	7	54	133	118	9	77
11	181	13	12	333	4	6	149	3123	724	17	22	259	36	182	181
387	651	7	154	820	973	8	15	3	2048	4	18	41	209	296	1594
83	182	28	6	1096	499	275	6	181	732	6	143	57	23	39	130
181	1310	5	206	634	280	6	18	350	171	11	5	114	136	202	3603
14	4	111	2	281	12	7	83	32	182	18	17	368	323	194	1
4	973	18	2	1818	544	4	412	1268	2302	59	8	40	2	272	182
1086	511	8	34	62	366	56	59	309	1028	3	5	122	126	13	362
283	303	5	7	9	9	8	6	181	762	174	9	40	155	1355	6
1890	12	6	8	90	4	66	6	181	824	20	4	78	105	71	204
105	3	13	21	244	56	70	51	544	3264	687	297	11	12	119	77
426	544	8	16	2	1131	8	21	968	181	25	4	137	65	54	7
944	366	57	23	374	182	323	150	591	181	3	7	114	2	28	7
1129	9	5	5	146	1246	24	70	182	228	3	6	147	60	99	30
634	4	130	8	7	610	98	3	544	1127	8	16	3	91	6	18
295	56	53	5	1158	69	137	30	10	2	68	12	86	43	55	1815
1818	1164	76	4	248	68	10	134	181	362	8	34	367	4	182	84
81	182	2	29	142	67	163	31	190	2718	196	9	101	138	2	4
9	1246	11	2	46	16	6	13	232	181	2	6	15	72	8	13
90	610	2	1	182	181	5	17	2378	181	233	53	3	154	182	20
250	69	83	13	2	193	15	185	168	234	38	19	5	104	7	364
2	68	145	254	140	7	3	32	182	882	3	17	59	211	988	363
384	67	60	3	412	1309	33	5	182	181	43	19	60	382	10	12
2	29	167	3	4006	182	6	75	543	36	4	15	11	117	63	1369
146	181	29	30	331	107	35	9	4	2527	25	2	16	89	366	38
7	214	24	6	552	32	10	36	363	536	34	8	5	78	109	6
1158	7	11	4	91	68	6	60	485	181	7	128	12	26	12	81
250	1328	4	14	82	29	160	4	181	181	37	2	77	44	27	17
142	182	20	7	6	131	39	116	424	362	33	9	36	95	11	21
46	107	2	102	68	14	83	134	8	2322	11	18	32	314	10	236
182	52	57	14	2540	13	221	77	1450	638	4	22	3	110	68	6
5	68	98	107	843	607	391	29	573	363	67	2	17	44	243	2
140	29	17	66	169	181	528	13	545	2542	11	2	104	174	7	78
412	131	4	27	181	208	65	36	181	362	138	14	7	261	182	3
4006	14	129	9	543	181	5	52	362	2182	25	10	40	159	59	1631
331	13	194	4	2	1471	72	132	362	363	53	40	193	15	296	181
552	607	28	30	42	89	10	46	363	1267	4	15	12	251	8	97
101	3	10	7	88	224	48	3	362	181	0	2	19	44	109	1496
112	181	8	8	494	2532	82	3	177	3	4	1	50	50	33	106
38	210	3	4	43	867	131	55	2516	363	75	5	74	169	4	1330
110	181	17	5	261	1193	88	288	217	363	7	6	173	11	454	13
2544	1471	5	4	1707	10	40	69	181	181	43	9	42	14	7	40
876	89	121	103	130	6	10	35	59	181	10	15	49	152	2	3
175	229	30	37	275	9	4	34	181	3	3	7	119	6	53	6
181	2532	102	5	131	100	57	56	103	182	2	26	7	86	12	57
543	867	17	54	68	88	4	135	907	906	122	8	4	14	181	4
2	1193	4	23	53	3	33	9	545	181	169	9	55	9	2267	4
58	10	10	267	184	25	167	100	168	363	89	58	4	4	13	284
88	6	2	6	828	53	22	67	534	827	3	10	29	69	29	197
530	12	6	8	332	182	6	28	2177	181	18	45	2	2	86	33
43	100	3	5	15	362	9	42	136	684	139	27	57	25	254	1448
276	91	6	6	2632	8	119	106	359	71	51	12	8	38	146	3
1707	3	18	4	18	364	89	165	181	537	25	38	56	58	62	2192
166	75	37	22	631	69	6	23	239	544	21	8	2	195	148	7
275	53	35	90	183	405	12	17	182	182	6	2	37	34	4	188
172	182	6	3	72	2234	60	12	157	181	44	5	3	2	45	4
68	362	29	0	536	74	12	37	613	434	15	157	38	111	32	1295
53	8	2	160	1812	14	27	11	680	362	9	12	7	13	20	374
188	364	8	10	3	9	13	28	362	353	5	11	1	5	9	2
828	69	13	68	19	1276	81	131	182	2973	33	2	1	9	70	48
336	405	11	5	544	808	37	11	1121	182	9	4	45	51	448	6
22	2303	5	72	21	725	24	9	262	1736	24	3	42	73	7	2
2632	74	29	32	128	44	67	174	186	182	7	31	7	9	469	24
18	14	3	17	66	119	49	43	2170	181	42	20	51	24	18	20
631	9	30	25	17	204	2	234	274	544	27	15	55	148	30	330
183	1284	39	2	209	181	284	102	2227	362	369	43	7	381	2	47
343	808	23	18	21	413	14	68	89	181	14	21	22	17	754	33
582	725	5	107	1371	5	285	190	176	1213	52	63	88	17	4	9
1812	44	58	10	13	83	11	37	906	433	8	7	5	18	92	876
3	119	114	24	769	183	77	14	1099	182	23	27	24	30	42	6
19	204	21	30	504	367	42	95	140	2	41	10	8	94	362	14
544	183	22	2	22	251	21	23	438	2720	18	2	15	13	906	512
25	413	21	34	806	25	6	9	182	8	3	3	15	228	202	58
128	5	4	69	208	43	7	129	657	192	6	86	1	41	48	227
66	106	8	57	318	8	226	15	2	491	2	85	10	20	185	182
17	183	33	11	183	188	93	2	1771	3402	29	7	6	20	14	136
218	367	0	24	157	36	229	65	181	362	35	6	167	158	121	454
21	251	69	10	3603	63	60	3	2692	181	8	13	2	22	38	1811
1371	29	89	30	29	46	11	8	740	185	14	61	39	88	70	550
13	43	34	2	6	2	114	98	181	92	3	11	5	57	2	105
769	8	71	35	723	181	70	155	518	182	11	5	144	97	47	6
504	188	11	2	1857	1088	203	9	30	182	41	14	6	78	5	6
22	36	7	27	57	182	7	6	181	1451	21	6	19	116	6	57
806	63	13	2	37	911	252	8	2	19	116	5	70	93	13	2
51	46	8	53	39	123	77	12	65	182	11	64	124	77	179	104
220	2	2	25	308	15	129	24	362	363	41	3	12	14	912	48
318	181	21	3	2376	1245	6	7	1222	860	16	3	136	2	58	10
188	1088	25	42	378	362	12	15	1642	363	2	13	202	467	42	111
198	182	65	84	181	543	91	39	406	1452	3	2	12	13	190	576
3603	914	38	8	362	201	15	17	1558	1627	31	7	2	44	4	43
29	123	5	32	40	3	160	6	545	182	23	16	16	6	25	694
13	15	25	80	174	260	271	23	71	363	19	25	16	3	103	385
723	1275	49	14	19	181	226	25	181	181	4	18	13	7	727	6
1857	389	143	27	304	181	129	6	725	181	6	59	25	35	30	10
194	548	61	39	11	181	13	73	262	182	2	13	13	47	35	123
206	203	18	16	245	190	21	35	1394	181	8	2	48	36	545	1753
40	3	13	20	515	193	103	9	576	1808	3	110	233	33	2	638
308	260	11	32	1072	181	94	62	913	181	8	10	25	21	139	29
2383	181	13	11	62	918	29	13	419	363	13	44	22	2	588	9
385	181	2	18	366	273	46	25	1434	281	83	12	12	54	203	6
181	181	4	1	20	181	82	5	181	181	2	6	10	9	207	18
362	190	89	39	5	127	118	156	2806	1060	2	10	2	4	39	15
40	193	57	27	20	7	3	71	42	258	58	2	178	149	203	182
174	181	196	4	19	13	13	172	5	539	12	5	2	4	80	12
19	918	23	16	187	132	189	25	16	363	2	23	93	52	1270	249
332	317	80	3	394	4	23	21	181	202	4	4	446	14	2	87
11	181	139	5	415	182	11	10	364	1478	237	5	56	42	6	80
245	127	3	3	82	49	49	3	545	1584	81	12	32	143	1266	7
517	7	2	3	1084	33	59	63	263	128	404	6	12	12	84	181
1072	13	11	4	125	202	637	116	350	362	71	11	66	66	10	532
62	132	3	32	45	312	2	15	181	182	2	57	147	9	364	1612
402	4	139	42	65	182	33	10	22	81	30	13	48	4	182	78
20	182	19	2	301	1268	57	8	3097	545	120	15	612	14	11	10
22	49	50	4	47	726	30	68	894	275	4	5	246	39	22	17
68	33	153	2	39	22	22	82	181	182	14	9	21	10	15	3
19	202	2	256	188	12	106	122	753	363	8	14	12	34	319	146
187	318	10	3	51	171	139	11	185	181	2	10	18	1649	165	114
394	182	2	5	431	365	20	6	283	181	2	2	145	149	34	13
415	1268	2	6	2316	181	30	416	544	556	120	3	191	1325	28	180
128	726	21	52	81	413	25	67	899	438	100	79	11	2	7	371
1084	29	42	19	9	726	4	8	181	152	100	14	17	625	2	10
125	12	5	3	182	364	335	20	181	37	53	38	3	57	39	50
45	171	71	27	543	67	254	27	182	62	4	2	14	3	26	9
65	365	59	13	296	291	44	33	123	181	5	19	21	37	834	206
301	181	27	29	39	181	2	8	181	181	5	7	6	79	482	59
121	450	43	25	207	134	73	13	2756	725	2	13	88	489	462	652
39	726	4	3	362	52	10	8	1812	382	43	158	10	12	44	65
191	364	81	80	586	228	165	141	368	181	5	2	41	37	65	3
51	2	97	76	48	41	73	36	291	185	8	8	7	3	78	41
465	67	37	2	1355	42	32	13	362	362	248	2	3	74	212	372
2322	358	12	9	71	127	159	31	181	2	2	76	365	162	778	193
81	181	55	11	150	363	84	334	299	1044	33	150	249	4	53	176
28	134	14	18	54	75	37	157	7	181	173	11	6	529	2	15
182	52	119	2	182	181	17	114	3100	553	2	30	19	10	2	247
543	255	30	4	2	25	48	62	1632	181	3	30	9	5	23	68
296	41	156	31	181	2	30	26	363	362	7	51	253	50	52	3
139	42	60	21	726	3	25	43	231	1452	5	7	98	51	21	86
207	127	48	15	1813	182	84	136	182	365	14	59	51	79	7	11
364	365	121	2	28	1093	6	25	363	181	12	13	44	4	12	45
586	75	8	37	7	9	358	266	1825	191	2	26	54	3	157	181
48	181	40	68	182	77	24	31	8	1450	4	2	18	92	292	17
3	25	50	4	1537	4	55	8	181	723	5	20	115	7	8	1342
1369	2	26	5	362	181	42	514	181	1146	82	7	48	50	38	6
71	3	46	27	6	185	22	167	1088	362	14	11	92	30	183	44
150	182	1	4	241	2069	63	175	2106	181	46	101	40	2	12	182
59	1109	30	4	2329	130	23	6	2	363	21	3	17	46	17	9
182	9	35	10	2	3617	162	29	3075	459	76	93	125	53	492	9
4	92	12	3	8	31	59	41	544	181	3	10	2	185	274	30
181	4	30	326	182	544	3	12	4098	181	39	24	22	30	47	33
726	181	7	8	7	362	384	633	10	726	92	2	118	12	74	181
1813	255	19	3	988	61	106	17	32	226	16	19	22	9	188	7
28	2069	10	16	10	6	73	38	181	5	10	35	2	4	365	17
9	130	2	4	75	476	7	2	1581	181	2	77	188	109	442	204
182	3617	19	52	366	204	84	28	1950	2267	2	2	75	2	6	2
1537	31	6	2	109	77	38	85	18	362	25	232	453	14	175	404
362	544	58	53	1021	588	13	139	182	1270	14	6	18	45	47	18
6	362	2	8	415	63	32	55	181	181	263	29	21	38	185	299
429	61	10	17	30	2	70	133	182	182	229	13	6	36	10	362
2329	11	13	2	10	50	31	769	362	181	9	17	8	93	20	362
2	476	40	7	85	42	3	3	1386	3	13	5	3	6	3	921
14	204	3	16	243	4	157	14	4251	3075	6	18	4	3	7	15
182	77	2	2	29	159	10	68	1811	182	15	18	15	59	181	291
9	588	3	3	35	181	15	6	79	1065	6	13	985	89	25	1487
988	63	12	36	7	7	47	124	181	363	26	29	6	84	49	3
16	4	8	2	182	30	89	11	3	362	2	7	58	7	59	14
76	56	5	13	182	18	6	6	362	1634	69	21	15	24	223	28
366	42	77	4	896	181	7	6	117	543	234	36	76	101	19	183
109	4	3	3	387	409	32	12	989	333	3	2	17	22	21	4
1056	159	37	24	2536	1815	479	233	65	181	91	187	25	24	223	181
434	181	32	11	296	131	35	25	4	181	20	44	19	28	12	8
30	7	2	27	49	7	7	55	1154	185	10	195	60	302	29	1450
10	30	6	2	60	470	70	1887	181	363	46	19	41	6	75	5
98	18	17	86	290	182	14	74	604	186	10	45	58	157	48	13
245	181	2	2	33	20	30	53	945	727	71	10	20	188	28	37
29	409	10	5	4	364	4	82	362	181	2	4	104	22	15	58
35	1815	4	2	454	363	58	8	181	1087	21	36	3	283	4	4
12	131	80	3	1891	363	193	16	181	182	91	2	118	13	242	20
182	10	4	5	2	181	33	58	985	61	40	9	20	136	40	1272
185	505	114	112	53	12	73	42	181	1088	7	180	27	3	2	192
896	182	121	20	12	75	16	17	1088	544	12	5	86	79	64	9
417	20	10	15	181	1572	8	17	927	745	5	2	22	15	182	28
2536	364	13	12	812	2063	34	3	362	545	29	68	350	2	181	90
296	363	2	2	182	71	27	63	76	362	8	45	21	54	4	3
49	363	20	89	2267	137	23	11	829	262	30	7	6	64	379	18
67	181	11	3	124	6	11	6	1088	182	2	6	59	4	3	26
290	28	17	40	179	262	62	58	181	164	28	82	296	35	251	133
62	75	14	18	336	17	56	28	181	181	10	3	108	21	180	343
33	1572	14	54	254	21	16	28	2122	2538	5	27	226	84	361	165
4	2063	6	22	394	335	9	10	1045	905	9	21	29	4	97	13
625	79	3	7	146	287	10	29	706	2713	165	8	4	37	42	27
1891	137	9	11	243	6	17	18	453	384	40	26	28	11	168	2174
2	6	49	60	148	363	12	42	1594	181	5	4	644	446	133	2
62	265	6	17	4	226	30	68	181	181	3	19	39	49	313	2
13	17	8	10	49	20	96	9	9	48	4	8	991	20	2196	7
181	21	10	5	32	1785	116	52	13	554	4	51	5	73	49	250
814	362	2	4	20	2	98	24	3	534	15	37	447	78	6	3
182	287	2	38	181	5	65	36	182	363	4	48	196	53	33	109
2283	6	3	5	190	1663	108	15	242	181	27	35	5	5	1332	12
124	363	6	10	820	365	74	45	182	181	6	7	297	20	68	105
197	226	5	16	189	60	11	4	886	721	229	14	17	8	88	75
336	20	2	18	2539	181	74	12	548	23	5	27	40	162	82	224
254	1791	105	12	514	226	133	129	182	609	6	5	147	10	218	8
394	2	11	41	23	3447	29	33	545	359	170	99	24	47	1633	41
172	15	3	50	7	369	25	5	267	22	57	4	9	39	8	713
249	1663	4	3	445	863	19	6	2496	362	17	21	53	6	619	212
152	368	20	8	790	1561	11	114	181	590	3	13	21	2	518	42
4	60	18	5	18	2035	2	19	231	727	5	32	133	124	7	389
49	181	2	4	30	25	26	31	182	294	5	3	224	44	19	257
63	238	45	5	2	62	3	22	907	181	2	7	13	305	2	324
20	3523	12	3	3688	344	2	11	6	42	239	92	85	114	157	19
181	369	41	27	2345	363	35	31	181	58	9	53	12	7	4	2975
199	881	25	17	92	63	54	24	1099	1551	37	36	56	22	7	74
820	1561	2	4	42	6	40	2	374	37	2	11	183	31	12	2
205	2035	2	7	362	419	6	14	181	187	2	39	226	88	2	14
2539	25	29	3	906	1100	39	31	495	181	4	9	34	148	925	110
526	62	4	11	383	27	10	249	4	906	20	6	30	14	91	217
23	344	3	2	48	4	13	46	23	786	54	2	85	22	95	62
10	363	10	40	43	4	26	20	793	362	8	33	58	12	161	15
445	63	206	14	185	181	5	138	2	104	368	78	122	23	359	27
792	24	2	11	278	2466	9	72	152	362	6	67	88	48	21	97
80	419	10	5	423	181	10	80	2	2154	2	15	62	808	6	32
86	1100	4	34	38	197	65	13	13	268	4	5	19	860	725	2
2	27	3	3	4	33	24	34	182	665	78	39	59	17	50	13
3861	4	20	106	70	1557	107	8	181	751	7	3	37	3	3	20
2345	4	16	34	2	363	33	20	382	181	2	2	33	64	189	4
92	181	20	7	277	1729	81	55	181	724	48	39	62	2	181	1449
42	2477	0	3	5	2203	31	3	182	181	68	2	46	84	130	41
362	181	9	47	898	7	3	82	181	181	245	7	52	104	9	53
906	197	4	35	213	347	6	111	165	1156	2	20	10	526	1670	1056
383	33	3	19	1995	1170	100	6	158	181	4	9	15	4	6	546
68	1557	54	21	179	4	99	8	364	570	68	57	24	8	224	27
43	363	28	5	1767	675	5	100	240	2110	6	46	19	5	543	81
185	1729	35	8	912	1921	274	45	1614	181	62	95	2	61	48	99
278	2203	37	2	58	181	9	64	52	1260	2	4	10	11	10	23
499	7	2	3	42	374	26	3	182	17	2	6	81	139	1507	181
38	347	21	18	1658	12	47	44	362	726	390	8	685	7	4	27
4	1190	7	5	4	96	9	118	181	726	4	41	30	23	3	6
74	4	2	5	152	675	68	34	544	182	6	5	20	55	275	104
2	675	14	24	285	181	26	10	27	181	4	11	8	91	6	11
305	1921	63	8	727	6	12	106	104	363	10	42	10	207	7	13
5	181	16	2	182	2	10	111	181	1061	113	130	13	29	27	197
898	374	4	7	30	24	2	2	181	18	13	65	242	197	4	8
219	12	26	2	1784	201	15	3	18	3516	2	67	17	57	56	189
1995	96	8	3	545	20	385	17	2968	543	26	3	2	5	8	110
204	675	30	4	182	511	33	221	10	343	10	23	112	17	695	1270
1767	181	3	30	69	47	8	31	362	181	5	6	166	11	66	17
912	6	8	36	49	33	13	353	181	181	3	41	36	53	654	47
102	2	3	35	249	9	87	137	159	153	2	2	15	47	3	2614
42	24	4	4	588	2938	5	14	182	182	511	3	186	3	181	181
1672	201	142	47	176	6	7	27	1341	291	11	3	4	34	13	40
4	20	34	8	909	14	125	19	362	181	8	22	39	92	1086	239
152	511	33	4	203	1210	26	8	362	181	49	115	9	11	45	76
285	50	12	23	207	303	7	17	926	1601	3	13	82	69	3	181
727	33	18	10	547	58	129	16	182	860	6	123	45	22	343	505
182	22	83	2	394	633	87	6	725	724	57	4	114	39	24	3
30	2960	20	14	1540	227	11	30	182	336	10	5	112	21	3	190
1790	6	20	19	255	475	28	45	2706	166	67	130	86	71	2	300
545	14	4	62	1270	1009	26	148	362	2655	47	3	87	27	98	77
182	1210	23	31	380	454	20	127	10	2	6	2	31	12	137	362
69	303	47	40	2	1608	221	59	1162	606	36	3	53	43	10	15
49	58	16	2	6	2604	30	3	181	363	154	39	159	50	4	7
249	633	15	15	2197	550	10	25	441	181	132	3	13	61	1289	2
597	227	53	39	84	105	3	7	181	1729	11	19	7	16	163	197
176	475	48	54	10	6	2	3	363	181	10	19	16	23	500	2158
909	1036	3	69	364	181	366	65	182	744	11	2	29	82	6	26
205	617	20	18	725	6	123	364	181	346	5	248	32	142	50	1880
207	1608	2	16	11	57	34	29	181	182	58	2	26	124	544	84
547	2604	23	19	22	2	11	148	904	195	8	54	53	10	23	8
394	550	5	14	222	104	30	17	363	545	2	30	138	309	5	124
1540	105	6	84	511	48	41	12	1600	364	3	10	169	2	181	86
256	6	3	3	178	87	59	357	362	1631	23	26	162	2	2	86
1270	181	4	7	316	363	9	159	996	545	3	23	73	167	15	210
387	6	225	23	34	10	19	13	191	545	96	7	19	126	3	6
7	57	66	21	181	111	35	7	1288	137	5	52	5	34	33	164
6	2	3	12	34	182	154	60	2537	545	17	8	154	19	6	61
2241	112	2	2	10	2164	24	3	181	298	70	40	62	20	47	35
134	61	27	2	3	45	103	248	724	181	2	6	29	186	199	57
10	87	7	16	402	694	16	52	181	1158	3	6	117	87	6	15
364	363	39	5	260	182	252	64	181	4	5	137	19	15	759	51
725	46	23	3	1966	1070	35	190	2005	1813	8	2	674	39	4	2
44	111	2	3	39	6	5	50	181	543	2	5	17	11	160	37
36	182	20	84	182	27	188	83	2	181	8	41	3	65	39	181
222	2181	2	94	64	1795	7	52	181	202	2	42	40	186	4	2
511	50	4	27	834	123	35	6	363	639	31	4	64	8	944	14
229	694	29	4	559	2804	32	113	1996	2691	2	17	5	133	23	2956
316	182	2	3	2726	638	9	60	93	136	17	163	446	303	15	123
41	1070	7	26	46	210	22	11	1188	2786	2	28	166	229	85	29
181	6	46	13	65	203	62	100	182	2364	2	4	21	33	221	105
35	27	26	14	78	38	53	223	2	181	196	3	117	2	391	9
13	1798	32	2	393	6	11	18	362	362	4	28	4	31	540	724
8	162	6	53	220	18	259	7	601	906	2	35	8	34	29	71
402	2804	25	6	778	45	20	15	525	181	10	16	106	41	2	6
260	638	6	2	53	15	50	186	660	7	43	8	186	405	10	19
1966	210	84	13	2	182	8	3	182	1328	259	2	37	116	4	2
39	203	7	15	2	12	43	24	363	234	2	88	26	161	65	31
182	38	31	53	2	1721	133	52	182	726	3	28	17	222	5	31
64	6	3	57	455	219	40	45	1922	181	2	34	31	4	72	2
834	18	125	11	267	181	127	12	181	1896	6	77	39	20	28	3
571	45	52	8	182	87	58	70	490	724	4	73	87	18	319	181
2762	15	29	158	21	80	29	193	107	152	7	41	55	6	581	29
46	184	2	7	262	7	18	9	1298	1267	21	71	29	16	48	642
65	12	68	9	10	52	76	18	4	2719	15	17	202	159	182	37
78	7	2	95	12	2241	189	14	182	725	2	8	28	10	5	362
396	1731	18	81	871	532	99	3	902	182	3	11	184	1151	25	12
220	17	17	6	157	2374	83	46	544	707	16	9	40	112	181	8
778	219	530	55	432	66	59	20	3	847	548	13	6	8	201	5
61	181	10	5	8	78	34	14	500	705	57	3	154	192	131	102
2	87	29	11	8	10	63	3	2172	727	2	51	169	6	88	13
2	80	198	61	316	725	6	6	363	363	10	6	38	2	46	364
6	27	20	42	881	17	6	122	181	1642	188	10	342	383	40	2
455	52	14	35	363	728	23	62	181	361	75	18	93	34	10	27
278	2241	12	62	2035	560	15	18	548	2895	3	29	10	7	4	16
182	561	5	24	364	114	7	5	2504	672	2	22	43	30	57	181
27	2376	1	21	12	13	30	40	43	181	5	79	212	15	4	4
262	66	9	2	17	1522	64	164	182	181	5	4	37	19	39	18
17	78	2	3	2	371	107	319	2	362	6	37	11	22	167	102
12	10	10	29	492	10	28	247	182	181	32	2	157	16	4	56
871	725	7	68	731	235	8	34	181	1814	3	45	48	20	204	142
219	17	16	13	228	50	12	10	718	181	27	31	2	9	6	543
444	728	17	9	74	9	54	6	308	450	2	262	8	23	7	339
8	562	88	60	188	206	83	168	947	1483	4	44	110	99	32	372
8	160	73	6	365	693	25	13	1097	2719	3	2	79	26	181	22
316	13	73	2	703	422	159	121	4	1914	132	122	126	454	12	53
881	1542	25	9	17	1387	16	13	624	2715	65	3	183	56	119	567
363	384	2	10	269	86	33	84	8	3517	46	26	104	201	5	7
2035	10	15	22	400	65	18	225	723	182	69	26	5	12	89	10
383	235	25	28	47	6	11	224	2537	363	20	11	387	2	8	27
34	70	25	20	10	41	57	4	362	906	148	51	244	103	2	16
17	9	7	5	185	182	31	7	1251	198	13	88	14	18	4	181
2	206	10	25	10	372	9	4	182	1810	2	22	43	34	6	23
497	693	33	17	181	1129	152	33	362	725	24	25	78	2	12	683
750	467	73	6	667	553	9	95	332	458	6	36	139	33	62	130
228	1387	5	40	48	874	4	423	181	362	5	32	191	253	12	364
74	86	148	2	57	15	140	6	182	2176	13	15	10	21	9	4
193	74	63	69	38	247	12	4	201	2171	252	2	149	168	27	120
365	6	69	21	2	289	141	12	1263	1382	33	26	258	17	181	8
706	41	70	12	211	110	19	70	181	181	109	12	3	171	514	377
17	182	7	66	2619	717	14	11	353	181	2	13	32	32	4	167
269	372	2	12	77	1693	3	223	182	182	26	59	81	10	7	18
402	1129	17	8	1256	3	12	111	630	443	294	2	6	57	3	155
47	553	5	4	7	86	239	6	1279	726	6	17	16	97	115	55
10	892	50	9	181	181	37	53	3	7	35	9	20	4	21	25
185	25	3	0	25	628	128	126	181	181	52	2	72	18	5	63
10	294	116	3	679	97	172	9	59	1269	3	2	26	29	1231	42
181	289	15	33	59	45	4	15	2318	1270	7	8	21	153	37	5
667	112	5	16	223	27	34	162	181	182	36	8	225	119	24	107
51	717	5	185	5	314	12	27	2173	1631	19	8	8	150	610	2
65	1697	33	4	19	365	72	32	327	181	20	7	156	25	369	5
41	3	6	25	87	23	39	60	362	362	99	7	44	24	907	230
4	86	12	3	8	2077	6	47	37	181	39	13	216	81	34	363
211	181	2	12	225	335	72	26	3078	181	2	29	18	5	14	97
2619	628	22	2	12	6	76	9	19	473	11	4	3	2	9	363
77	115	9	11	50	44	184	2	724	723	17	2	157	16	49	182
1256	45	2	8	126	182	222	13	4	905	2	13	443	3	9	266
7	27	130	20	181	95	20	132	1638	2169	48	2	183	5	17	9
181	314	26	77	229	182	5	11	2	181	31	10	84	18	284	337
70	367	88	4	28	9	7	11	1450	2391	14	3	41	7	905	11
679	76	44	18	271	30	22	141	27	2	31	7	325	51	182	215
59	2077	53	49	187	264	164	30	21	9	218	96	48	179	4	293
223	335	47	5	2116	543	42	66	2411	182	41	16	89	29	14	33
5	14	2	10	15	186	6	83	23	2103	2	10	29	231	291	6
19	52	4	136	78	544	16	58	1775	181	12	37	38	638	11	13
87	182	15	1	493	7	67	268	182	2	53	38	98	16	1568	11
3	95	47	88	242	198	90	47	1489	105	21	12	261	30	95	371
8	182	107	15	40	204	42	128	363	182	31	5	95	26	42	489
227	9	97	36	2	2	8	146	84	3252	3	5	26	77	21	27
12	30	5	7	64	34	8	9	2000	2739	60	30	5	72	195	2037
53	264	13	3	182	416	12	9	7	363	30	67	8	81	6	1073
140	546	53	75	181	18	25	87	182	70	185	50	756	166	423	2
181	189	63	105	1786	377	266	91	182	210	15	4	36	8	181	181
233	544	2	22	398	362	60	15	363	1052	19	2	305	86	2	543
28	7	9	51	182	362	56	56	1715	2	3	30	37	96	188	181
271	198	2	36	221	1645	13	64	73	26	34	9	31	6	229	1823
187	204	52	58	160	15	42	9	1633	3078	21	32	564	11	93	207
2116	2	12	10	3	183	3	23	398	182	12	9	32	26	229	33
15	34	39	27	76	211	61	59	402	544	8	84	37	4	181	246
78	416	5	114	312	291	42	21	628	182	37	16	183	14	395	1089
493	43	37	150	361	1487	12	6	181	544	3	3	5	30	60	9
242	377	16	27	361	3	9	42	181	181	10	5	60	20	11	67
40	362	15	18	1429	553	7	17	182	36	37	27	49	63	20	18
2	362	28	50	182	448	18	113	338	362	12	3	34	123	474	64
64	1696	43	99	44	182	122	207	181	1798	3	10	65	148	757	22
182	15	55	20	168	14	44	4	183	1269	2	10	48	7	203	4
181	183	3	75	364	131	43	288	2247	141	13	16	16	6	7	19
1786	217	38	32	49	74	7	17	1269	182	36	30	55	76	252	37
398	317	14	3	407	6	103	7	329	181	4	43	29	866	25	3085
182	1487	33	46	1179	28	64	48	125	907	12	3	9	44	77	53
221	7	19	13	25	182	7	6	5	8	4	195	73	50	129	101
160	559	2	215	31	183	38	31	363	2897	15	15	104	16	6	20
3	448	13	4	33	4	11	308	726	544	4	32	228	2	3	11
76	182	75	32	2196	181	27	29	2776	1088	11	21	56	29	12	103
336	58	45	60	49	190	466	10	181	865	8	21	68	67	3	17
361	131	3	73	6	1450	16	20	42	363	2	14	68	305	8	181
361	74	23	2	215	5	149	30	260	727	155	41	201	40	166	9
1429	6	9	5	1938	13	8	124	181	2535	103	37	174	63	91	93
182	28	68	40	106	222	86	135	362	363	16	113	6	8	181	543
44	182	3	14	68	58	2	88	8	181	3	4	118	113	23	182
168	183	9	14	88	4	114	143	181	363	8	27	27	141	618	3
366	4	64	35	82	20	8	4	2827	795	2	6	385	82	160	149
49	181	3	2	486	1272	3	42	2	41	3	12	421	41	273	2364
416	190	6	25	363	659	6	54	8	181	29	8	161	9	226	15
1179	1450	3	10	1179	1550	11	19	545	182	45	17	364	2	365	363
25	5	8	13	1636	182	34	214	339	543	11	51	14	2	12	41
31	13	38	21	358	363	156	4	2979	772	41	47	48	2	13	33
33	222	12	5	8	77	83	7	9	1992	10	3	127	70	21	6
2196	58	15	32	619	546	6	12	545	181	7	2	27	8	38	7
118	4	57	14	882	371	3	261	27	43	93	3	67	105	103	18
48	20	4	36	7	181	15	19	1992	243	42	34	60	157	97	10
293	1272	164	54	60	28	40	184	181	685	44	10	227	21	88	5
2118	659	28	182	1766	76	347	442	4	661	14	10	768	14	1656	88
106	1550	48	7	1153	90	8	152	184	363	21	11	300	3	80	424
68	182	8	35	19	910	46	98	181	564	131	9	78	48	43	241
88	363	8	2	2	18	6	259	363	436	44	35	5	10	82	6
103	77	62	4	157	13	15	7	363	362	66	145	420	244	4	6
551	546	4	61	785	26	12	86	2071	181	77	9	111	497	545	32
365	373	4	174	21	64	58	314	182	182	2	302	24	74	25	51
1179	181	34	17	56	133	160	22	245	1942	9	6	66	742	34	3
1636	44	4	13	381	524	24	27	905	364	3	7	46	2	7	379
358	76	22	39	12	546	48	14	239	1088	9	88	19	30	308	236
8	90	24	11	7	165	8	45	181	293	44	2	106	2	40	181
643	910	1	21	2547	13	56	11	35	190	2	2	2	660	13	21
882	18	27	6	91	184	21	12	185	181	8	705	158	74	189	1193
7	13	36	13	359	638	18	20	1089	1026	8	2	3	74	204	876
60	36	9	100	686	2174	17	3	2	651	92	80	172	119	11	181
1766	64	4	14	540	2	3	77	848	643	4	21	87	31	49	70
1153	133	0	19	21	6	56	11	1046	725	3	309	155	143	59	22
27	524	11	5	1615	30	83	118	181	2091	8	8	235	217	637	18
2	551	13	24	725	46	10	236	1939	181	12	16	117	143	2	8
0	254	2	80	545	250	33	444	1135	3034	3	6	10	45	33	29
247	34	11	59	187	3	33	13	544	212	6	11	106	26	11	30
785	6	10	2	15	1301	231	6	364	604	169	7	10	73	33	277
21	195	30	102	104	362	3	142	1629	2357	2	53	83	160	57	154
56	656	3	4	181	109	36	46	445	181	6	13	7	128	30	31
381	2174	9	75	50	191	39	209	3	1836	2	4	60	128	4	17
23	2	9	20	146	12	11	17	181	543	18	10	18	76	181	13
16	6	30	8	240	105	19	12	1736	724	14	135	539	62	67	17
2677	30	13	2	1268	381	11	107	35	2	11	2	30	37	22	8
91	53	47	21	185	256	4	153	133	1425	6	20	16	325	11	190
414	334	20	3	13	181	24	4	181	1576	6	3	3	21	363	1086
749	3	9	44	3	226	182	6	1553	1268	29	17	4	630	319	197
540	1301	78	19	370	8	10	9	545	182	45	12	110	251	106	214
61	362	10	2	42	41	67	17	78	2351	2	27	7	28	139	9
1615	122	2	52	288	713	109	40	572	744	21	2	13	29	20	84
725	191	3	36	118	393	15	110	181	726	8	21	217	79	30	171
545	12	27	14	181	42	97	11	185	181	3	17	89	319	25	372
187	105	38	3	1129	181	555	53	290	181	24	50	66	149	4	3
15	381	8	5	9	389	31	107	362	181	7	2	36	61	181	13
104	256	6	17	6105	257	6	67	725	1057	39	73	50	27	586	189
181	181	4	5	6	290	36	10	182	2399	26	3	122	301	2	36
50	226	5	20	224	628	15	53	182	362	3	2	36	150	279	6
146	11	28	1	1086	382	5	116	181	1814	12	11	118	3	53	242
240	68	113	14	48	2975	97	4	550	182	2	20	136	224	44	1068
1268	713	4	12	115	74	5	40	181	362	2	134	16	273	2	4
187	393	83	55	1745	2	71	6	1088	365	64	65	404	39	73	16
13	42	68	1	4	193	6	12	43	182	172	36	16	11	8	116
3	181	2	3	181	134	547	130	181	545	59	6	33	284	4	134
382	434	94	5	3	1180	53	7	181	1629	19	133	27	83	10	182
42	310	32	140	130	14	35	10	181	724	14	5	464	33	0	89
288	290	11	20	275	181	2	6	725	181	6	42	131	171	4	34
118	634	14	114	221	106	31	10	2175	1264	109	3	33	25	835	688
181	387	3	34	911	110	62	36	389	363	3	46	12	148	438	29
1141	2975	6	7	184	181	12	67	182	181	45	7	8	25	73	9
17	74	48	4	7	217	4	5	1646	363	394	9	12	16	94	19
6134	2	2	2	181	62	37	72	182	2539	14	69	10	378	1684	89
6	193	88	4	32	2416	91	13	36	1712	2	38	51	35	84	71
243	134	176	22	550	15	32	2	19	364	3	7	120	243	37	17
1090	1180	38	36	181	631	54	7	544	1775	134	38	21	5	4	132
65	20	10	26	624	726	313	11	2722	182	21	27	21	23	17	181
115	181	83	29	76	279	22	298	665	985	3	59	37	12	91	46
1745	106	69	27	56	7	52	2	182	417	28	7	38	64	30	870
4	155	36	13	362	32	72	19	1809	5	331	28	45	51	10	3
181	181	104	11	8	544	103	33	381	363	290	100	43	58	3	273
3	241	86	3	3139	13	26	10	2	181	29	7	50	247	2	1640
130	62	2	81	66	724	6	6	914	182	4	3	180	202	25	3
275	2416	75	5	654	2	103	19	362	117	5	68	78	16	2466	724
221	31	26	4	3	13	142	69	9	182	9	6	156	34	122	2091
915	631	6	16	362	20	2	38	2901	1745	4	48	90	119	84	732
186	734	5	9	895	323	57	2	543	2205	488	41	241	49	169	57
7	279	6	2	1086	128	213	6	181	1405	182	4	69	45	6	288
181	7	8	17	45	1427	116	160	62	2183	29	169	279	6	358	171
34	56	2	2	614	1630	14	24	734	181	7	16	17	95	294	69
563	544	4	28	1830	181	54	86	544	181	2	81	783	114	3	190
181	13	17	2	199	41	20	8	912	363	8	28	5	7	1780	35
631	724	3	15	3	171	6	30	181	181	8	4	7	32	362	128
76	2	3	24	343	696	32	50	181	181	12	26	8	7	18	34
84	13	6	18	30	521	8	6	185	3183	480	14	3	33	42	2
362	20	2	72	932	53	10	13	2063	1270	372	7	76	401	18	9
13	323	4	21	379	1056	336	30	2076	1384	5	88	55	85	139	56
3250	137	82	23	75	546	29	13	727	5	16	7	26	29	384	2302
66	1427	14	20	221	181	77	7	182	1087	2	11	24	568	51	135
672	1630	36	23	2	27	2	8	393	2172	3	201	21	176	25	1028
3	183	6	7	906	181	39	18	2304	181	250	53	27	29	63	9
362	41	94	8	221	81	24	63	182	196	205	35	85	12	544	762
8	171	5	84	98	347	11	8	550	1286	53	6	63	22	23	100
895	696	58	4	1611	204	13	22	2760	655	3	17	29	76	21	891
1086	529	6	12	0	181	177	18	181	461	12	45	1	21	162	18
50	121	3	34	137	661	110	79	41	1267	4	7	2	8	6	28
614	1058	21	3	118	27	44	6	369	181	3	27	8	52	103	53
1830	554	14	15	4	6	183	6	726	1189	22	4	199	21	3	106
199	181	6	6	5770	5	144	6	362	754	88	31	18	36	626	22
3	27	107	77	163	183	8	43	2972	181	93	25	52	127	302	3264
349	181	44	27	500	104	19	4	181	181	14	20	26	48	1617	181
30	100	15	7	187	554	57	33	182	363	199	49	34	20	7	181
945	354	2	28	50	13	6	14	3505	544	12	29	73	81	1265	2
379	231	5	33	3019	197	25	117	1940	181	6	16	114	6	9	2
75	181	21	81	544	8	19	2	32	181	74	9	15	86	84	228
221	661	15	2	40	567	12	4	182	539	296	3	19	10	38	38
2	27	8	4	103	1744	207	42	0	2098	15	38	2	13	63	165
906	8	6	43	172	1270	305	70	725	181	2	6	4	27	5	1150
221	5	12	10	728	181	7	74	1694	2897	3	2	8	20	32	19
106	187	25	23	968	17	23	6	1808	2580	7	4	4	3	70	14
1611	122	22	5	266	24	115	10	1420	910	13	10	6	7	214	12
0	554	6	3	2	788	58	143	4322	545	17	104	10	29	497	40
194	13	84	9	443	451	141	28	725	1093	309	4	4	42	40	362
123	197	70	2	221	47	29	35	28	181	7	3	19	35	24	10
4	24	2	43	68	2614	1	97	182	905	12	229	32	20	7	11
5900	578	28	57	3	2485	7	118	1379	182	83	2	73	560	42	28
216	1744	5	6	217	242	19	37	184	181	2	8	32	23	30	2718
500	1270	4	14	181	182	5	7	822	544	3	10	2	214	338	171
263	181	42	9	1098	459	50	13	2715	905	13	179	20	167	369	11
50	17	137	6	795	1309	144	110	1613	1224	5	26	8	135	191	24
3019	24	86	13	115	76	6	105	3458	51	3	846	10	19	1268	183
544	788	7	34	33	543	28	32	545	578	19	222	11	911	15	181
40	451	58	13	2531	505	30	32	40	476	4	26	4	3	47	235
103	47	10	5	575	922	75	65	3	362	2	12	323	52	89	174
172	2614	25	60	6	17	6	9	824	181	13	2	23	280	6	882
728	2485	131	50	388	181	21	562	550	1708	33	68	41	34	14	43
970	242	2	35	199	190	12	42	1086	544	13	710	38	2	59	234
266	182	14	16	6	458	235	2	2183	906	60	169	19	13	32	181
2	565	18	36	4560	543	4	6	6	362	9	2	13	39	479	107
443	1322	5	64	185	906	22	21	2117	905	2	7	13	28	35	6
221	76	2	3	160	77	13	58	543	1089	4	219	32	115	544	68
68	543	14	62	39	2	60	828	181	363	7	545	8	205	15	36
3	557	32	2	185	362	229	22	1769	614	3	187	2	39	23	2527
217	922	5	6	1306	1449	21	12	181	1098	130	4	2	52	70	190
181	17	126	18	23	15	17	53	39	181	12	14	90	252	148	573
1109	181	64	3	1350	1798	19	44	793	181	3	18	102	13	82	14
2	190	14	25	181	362	1	43	47	2772	122	55	2	209	4	9
795	458	4	2	167	184	49	52	1267	182	15	13	953	30	31	194
115	543	3	49	85	197	36	49	2020	20	70	16	9	173	58	181
116	906	3	3	855	2158	67	10	28	332	8	2	54	15	193	95
2531	77	10	6	394	26	17	42	4758	362	2	656	475	19	33	181
575	7	36	31	103	4213	115	213	362	260	2	190	21	17	437	362
6	362	5	19	540	446	53	34	182	99	6	2	15	102	3	15
533	1451	7	3	55	8	7	25	184	181	11	17	93	73	41	23
199	15	31	15	105	363	5	29	363	2166	7	10	4	49	18	9
66	1798	58	3	27	332	7	534	181	543	33	230	4	149	3	129
4727	362	3	2	2	689	11	65	26	182	109	8	90	12	16	22
185	184	7	17	13	1471	8	3	362	1157	31	566	4	341	188	26
160	197	8	12	186	210	44	50	1596	725	16	88	23	114	2	2
68	2158	87	2	671	6	22	116	182	814	3	7	148	52	8	8
185	26	55	3	335	241	6	27	293	181	24	8	187	54	29	2322
1306	4213	18	66	1368	164	6	16	5265	240	10	8	289	18	481	74
23	446	7	6	572	61	276	20	1162	241	5	49	488	155	33	696
1350	8	4	11	65	35	23	8	181	181	19	3	50	34	34	366
181	363	2	32	2932	1164	38	42	181	181	10	81	28	42	208	8
167	449	12	4	5	18	52	40	181	344	18	92	6	9	1116	98
109	748	2	3	488	364	15	87	1946	959	2	4	43	7	23	10
855	1490	20	27	390	185	4	26	175	726	33	462	834	31	50	155
405	234	36	22	182	2074	11	8	356	182	6	4	587	115	490	9
103	18	2	5	319	57	34	88	297	363	4	29	85	6	56	6
540	241	12	11	2599	182	135	6	544	4	3	6	45	444	16	8
55	164	2	19	48	15	147	19	181	1158	30	9	39	31	551	12
105	99	55	43	182	1450	7	55	181	2007	14	4	100	20	14	45
27	98	3	10	5	51	7	240	137	7	19	28	135	30	9	51
2	1164	20	29	25	854	10	72	181	30	14	3	183	64	10	12
17	18	98	4	181	2	105	10	1330	181	41	20	530	21	1005	2542
206	366	18	16	229	249	57	5	124	187	5	4	35	15	20	45
671	185	5	3	362	220	4	174	493	141	2	4	771	1004	241	15
335	2074	4	7	252	1160	74	60	181	1455	9	7	57	189	671	401
1370	57	71	5	181	2	63	137	2852	725	23	43	263	223	21	2182
572	182	22	58	31	14	55	209	697	1658	25	73	24	231	116	17
122	15	5	20	88	2980	92	44	1356	554	66	16	13	6	65	6
2932	1450	4	60	80	363	30	196	398	3	3	6	2	61	30	31
5	74	10	4	970	123	12	37	1271	182	215	7	6	50	96	363
586	854	42	2	330	181	16	47	205	25	5	15	410	14	770	25
407	2	10	15	181	29	118	74	80	1519	6	29	19	236	98	6
182	252	8	8	12	362	7	86	114	1451	10	127	248	284	736	73
4	220	4	94	37	227	105	11	3282	1579	213	4	22	40	2211	2
448	1160	9	59	1232	469	12	56	1379	182	51	2	51	86	181	35
2793	2	449	4	620	9	150	6	1986	181	3	8	189	3	16	9
48	14	5	40	362	747	9	78	268	72	292	10	50	31	108	5
182	2980	209	11	57	71	73	66	181	362	16	2	69	388	959	16
5	363	55	4	2416	6	100	11	181	181	6	12	126	164	2	62
25	123	3	7	472	181	17	208	361	326	7	444	10	76	3	13
181	181	4	237	253	200	96	253	364	182	11	12	61	124	295	182
257	50	121	88	4	26	6	11	2971	1631	37	8	3	125	74	1267
362	362	19	2	566	232	7	11	181	182	13	25	12	32	23	181
252	227	4	4	6	182	10	239	182	1865	62	185	16	106	450	20
181	469	4	15	2243	11	32	9	214	182	9	22	41	17	192	156
31	12	5	16	32	309	106	9	1000	20	26	22	261	90	74	71
98	747	166	31	587	31	86	36	1948	362	4	17	63	278	213	172
80	71	86	74	12	31	10	334	1842	363	18	8	1396	38	72	11
970	23	68	8	252	24	6	53	2140	478	37	64	181	436	133	365
338	181	3	29	56	58	47	73	1944	1315	9	9	104	39	48	29
181	200	4	12	16	3	23	4	181	182	5	4	49	32	25	26
15	26	6	8	89	1829	23	17	162	182	8	306	422	398	2354	363
37	240	30	8	111	191	25	18	6	362	9	19	354	21	19	24
1232	182	115	26	2	672	6	4	725	363	62	4	280	157	4	181
620	11	54	15	4	1525	50	24	1508	1591	38	155	30	93	2603	181
362	309	3	3	181	37	213	8	694	1206	31	29	410	11	2	31
74	31	42	68	380	181	50	29	1151	1629	2	6	273	56	8	20
2416	66	2	8	68	1625	94	19	2353	182	43	7	4	131	14	10
477	24	23	70	37	181	7	414	3433	363	18	6	178	64	1037	18
374	58	34	4	399	12	8	8	188	182	4	7	81	15	2	3
4	8	4	44	2718	181	11	42	3	363	3	98	112	6	8	63
596	1829	36	2	1160	8	31	188	2894	542	169	7	19	35	13	43
108	191	21	30	62	5	6	30	127	575	101	3	9	2	83	116
2260	689	6	9	12	10	6	2	2256	1219	6	118	263	18	2149	182
32	1527	3	138	9	80	123	105	363	181	2	127	146	17	2	15
591	61	60	3	220	102	10	24	182	908	3	14	85	134	28	906
12	181	15	37	181	605	6	487	544	182	29	12	2	3	3	10
262	1625	3	9	514	545	10	51	314	1543	5	10	26	8	2	21
56	181	43	29	4	365	28	28	182	1493	2	3	80	281	5	8
16	12	98	25	7	27	53	128	181	364	17	132	56	196	193	63
91	181	71	19	416	16	117	81	300	195	28	29	4	284	35	7
117	8	16	27	55	182	44	11	193	2176	11	11	12	6	54	181
3	19	31	2	115	184	22	20	2913	181	159	66	2	101	1150	95
8	14	7	15	25	181	87	3	752	181	122	21	43	290	40	82
4	84	37	7	5	18	5	53	112	363	5	20	5	2	6	10
181	118	6	23	1335	18	458	6	1086	1089	19	9	6	6	1605	363
398	616	17	2	37	102	28	26	543	447	312	3	166	23	12	122
68	545	28	17	24	56	25	13	181	181	391	7	26	148	195	827
37	365	2	110	610	142	14	138	33	181	67	5	67	227	411	11
399	27	35	24	115	310	4	141	181	2363	19	21	181	31	26	2
2718	16	4	5	369	184	38	142	181	84	3	4	73	176	181	6
1160	182	11	17	907	543	8	51	182	1632	10	27	14	74	4	3
99	186	91	37	362	339	7	42	181	182	47	22	143	68	237	416
47	181	2	4	34	3668	24	45	182	127	4	4	60	308	5	181
9	18	62	83	789	22	74	56	1088	182	38	5	6	271	9	67
6	18	7	3	156	434	13	21	182	951	279	11	10	394	10	770
220	102	18	2	2311	342	24	17	185	1085	89	10	10	53	146	8
181	56	53	4	14	1252	373	9	46	742	2	39	31	68	404	85
514	203	29	29	9	7	41	4	181	363	18	75	3	87	71	71
4	310	4	17	411	10	10	61	181	182	25	47	58	306	456	537
7	187	46	14	9	12	9	7	181	1290	4	3	32	17	182	544
416	543	40	4	17	393	159	7	2474	129	5	17	8	303	24	7
55	415	15	17	284	16	20	145	943	181	19	4	88	2	30	20
115	3679	3	9	905	348	185	10	55	906	119	5	193	182	107	182
25	22	129	4	555	204	7	2	182	115	28	31	196	241	192	181
5	464	4	4	6	2531	77	29	362	219	123	54	55	20	153	33
1335	342	24	9	14	130	48	11	85	363	2	23	218	340	81	434
37	1256	4	7	360	364	6	227	905	905	2	37	138	16	31	13
24	17	5	2	23	548	11	11	510	181	32	27	86	35	5	33
639	10	1	8	1607	120	27	249	181	181	7	2	11	256	4	8
115	12	7	10	226	47	6	18	545	187	28	15	519	19	6	362
369	401	7	35	42	254	6	126	181	3	3	4	379	40	14	414
907	16	4	3	21	362	9	10	378	780	191	10	141	22	181	13
362	350	75	9	253	559	12	91	1213	102	4	138	18	51	8	11
34	204	6	3	100	167	93	36	2538	724	30	8	238	44	100	16
789	2531	2	19	6	155	30	213	181	181	70	3	611	96	362	2978
156	152	154	7	720	36	25	41	1086	363	3	27	47	398	2	8
2313	364	0	14	438	581	5	6	851	181	15	19	293	28	2	14
14	548	78	2	40	55	12	16	1087	506	22	4	1081	47	120	182
17	120	0	34	102	489	12	600	1934	181	4	25	266	53	108	6
424	59	3	3	36	1087	17	69	214	1594	77	6	1385	135	99	5
9	254	5	197	1864	63	7	121	2157	181	2	21	10	9	100	1941
17	362	50	3	181	223	14	5	909	362	3	264	12	98	362	3
295	559	23	27	177	5	29	26	55	868	9	8	26	92	58	36
905	167	3	9	188	910	143	113	543	205	17	114	28	5	341	3
555	155	21	5	229	288	16	81	362	363	3	5	8	190	5	13
11	36	150	4	93	2	32	46	233	363	31	10	11	69	5	195
14	735	9	18	229	5	230	24	50	1266	10	21	32	464	215	181
360	61	2	6	181	230	267	56	363	182	67	146	35	83	28	544
23	489	3	22	457	363	6	9	1621	13	14	2	30	41	43	31
1636	1087	11	3	90	182	28	33	135	181	40	2	94	72	5	362
226	63	34	30	87	774	33	22	362	181	6	5	4	4	47	336
42	429	134	100	248	663	38	3	2642	844	84	2	3	8	770	7
24	5	2	4	86	363	10	195	724	923	10	8	10	7	9	157
283	912	3	3	11	2197	93	71	182	182	10	4	225	307	68	114
100	290	6	7	20	266	2	32	1633	544	6	21	353	43	248	16
45	36	7	5	474	67	4	12	181	181	45	10	16	7	1118	62
720	5	25	2	757	552	62	6	50	75	18	2	25	162	2	181
438	230	31	200	385	337	3	8	905	2086	33	6	61	16	45	1264
40	363	11	13	641	206	93	14	44	499	4	6	2	7	10	43
102	182	16	5	7	129	25	11	120	730	6	18	10	13	394	14
36	774	208	32	252	401	42	13	181	2	9	41	477	67	2	451
1887	670	2	3	39	293	17	14	237	2745	3	9	22	12	15	182
181	363	3	3	439	33	133	22	2212	549	4	3	2	20	2	2
182	2197	51	13	241	78	6	10	1821	181	16	360	255	71	385	136
246	266	59	19	129	1774	71	28	8	544	9	8	11	21	3	59
343	67	13	24	269	544	10	13	951	181	14	7	44	173	7	25
93	560	82	5	929	194	24	439	556	2058	25	3	283	2	33	2720
250	337	2	15	6	194	6	478	2149	156	5	40	56	5	8	279
181	206	10	9	3	193	3	421	449	617	35	4	76	440	2537	2
457	129	13	7	12	1631	4	127	181	232	10	14	253	7	192	118
90	401	227	2	3	371	64	55	182	181	8	10	524	225	13	223
87	293	28	10	181	489	26	23	436	723	50	3	13	180	14	8
248	33	9	12	8	27	106	37	1344	337	94	2	117	12	12	491
108	78	26	14	173	543	1	22	2719	1610	19	37	163	27	87	524
32	1774	5	88	208	2037	8	53	424	1412	8	2	54	131	7	3402
20	544	85	47	181	1441	7	97	3085	1634	2	6	25	25	11	167
478	194	2	84	23	2	14	75	182	182	42	3	29	75	125	362
765	194	10	3	950	188	2	22	996	182	43	6	158	89	26	181
418	193	79	7	110	543	3	9	362	907	3	5	103	134	189	44
641	1631	54	38	3	181	19	6	5	411	3	15	86	463	181	175
7	371	39	14	160	2688	46	33	187	545	355	76	63	16	129	6
321	510	5	4	273	207	93	328	1750	85	81	2	365	3	5	185
39	43	19	33	226	33	18	55	219	18	461	36	146	26	632	47
528	543	31	20	967	246	111	15	181	249	2	14	88	36	11	104
241	2037	38	89	348	1089	10	33	2357	1252	10	67	178	41	28	182
129	1464	10	160	787	9	46	140	7	753	251	4	257	56	26	29
269	2	17	5	68	367	5	43	362	181	4	3	89	64	20	41
963	188	31	125	13	67	19	6	182	907	7	71	138	317	3205	12
77	543	2	5	403	18	129	26	260	363	9	105	181	19	14	188
3	181	4	26	21	64	79	67	1242	181	8	59	10	17	221	1451
23	2693	64	2	226	22	9	76	181	2737	42	7	398	67	79	652
3	207	119	48	889	36	91	327	1358	325	36	19	111	115	212	17
181	33	4	17	97	15	52	18	33	2483	9	44	3	7	3	38
8	254	4	58	130	611	111	96	1074	181	3	2	141	59	350	10
180	1089	15	50	1088	999	44	3	545	1454	8	201	163	267	2	184
221	14	4	440	270	4	3	82	1268	10	10	7	58	64	76	365
181	371	50	25	1656	19	106	45	111	2259	5	2	95	28	366	864
31	96	19	20	389	37	16	63	362	181	3	10	2	203	155	28
950	20	24	20	270	182	10	9	31	542	106	76	70	28	34	90
110	64	2	25	82	3085	71	6	1282	1450	121	8	206	12	11	363
5	22	3	6	4	53	18	64	458	233	0	19	192	4	1268	139
160	37	305	3	726	220	6	188	724	410	2	8	297	42	3	1452
294	15	7	14	25	20	12	16	544	181	4	7	161	6	39	1627
251	611	5	36	1261	11	42	66	290	546	4	4	5	328	30	23
1032	999	40	15	234	103	177	30	1451	476	5	203	9	524	133	237
348	4	3	5	115	17	5	5	811	1088	10	69	79	78	309	363
787	19	31	3	208	181	897	9	362	362	22	2	96	465	75	4
68	37	13	30	308	369	166	10	182	13	89	8	11	5	9	5
13	182	62	21	508	468	7	449	419	1086	17	2	13	39	181	133
403	3085	4	21	235	276	8	123	182	278	10	2	40	64	181	12
59	66	4	117	189	543	107	7	1370	182	2	25	9	37	19	6
231	474	20	2	204	182	3	198	815	181	12	7	33	22	10	192
914	23	15	91	35	365	80	65	447	181	38	2	41	188	35	950
146	14	2	25	207	182	15	7	6	363	9	14	10	50	154	3
130	133	20	35	11	330	51	57	181	363	111	10	42	32	2	57
1088	17	42	8	49	3715	521	16	865	176	3	107	23	24	2	14
270	181	58	8	1272	15	5	8	60	362	16	3	29	8	568	182
1799	375	135	14	637	149	40	15	181	1012	13	13	159	8	103	181
450	468	3	51	98	363	71	4	1541	1953	184	10	78	78	16	81
270	280	15	3	364	1326	38	42	181	362	25	32	10	19	252	1808
82	543	7	4	183	197	24	123	181	181	0	5	11	81	35	15
4	182	4	169	215	41	13	7	894	363	76	145	3	94	25	11
726	365	3	33	11	69	22	16	362	907	15	27	67	296	973	190
43	182	7	25	33	6	1	104	181	1696	21	4	209	86	14	14
1261	344	76	34	386	381	103	122	1557	182	32	45	465	24	188	363
234	3715	20	42	57	40	30	18	298	181	17	3	148	26	270	124
115	15	56	28	30	82	133	10	724	181	2	2	9	49	591	11
208	149	23	8	4	181	191	60	181	181	21	20	454	74	229	6
321	363	24	2	181	575	108	2	18	843	14	3	20	5	35	297
508	1326	27	16	280	5	54	43	297	910	169	27	214	7	214	183
246	197	5	15	92	269	12	40	1460	362	3	109	188	124	9	12
202	41	17	1	111	363	35	2	631	181	9	3	380	9	544	1296
206	69	8	6	11	181	7	30	735	362	5	132	243	11	22	337
35	6	24	29	43	362	15	2	19	182	1	185	23	2	9	39
211	388	21	2	363	424	201	5	364	182	16	3	114	7	62	632
11	40	22	2	1610	241	9	17	363	181	6	49	172	46	53	363
138	184	59	5	106	6	18	7	83	181	7	8	31	4	11	202
1329	181	4	17	836	1648	78	12	1234	181	4	15	462	2	269	1887
833	575	3	5	299	757	159	20	906	3	12	21	202	34	33	74
98	5	51	31	24	32	34	31	2219	668	5	18	93	14	6	2
364	283	4	7	93	51	10	7	181	362	46	4	41	73	181	1497
183	363	26	21	20	3	76	43	182	182	141	275	475	14	205	7
215	181	116	15	30	2166	57	34	545	182	13	10	4	83	232	1597
11	362	209	2	260	70	16	16	818	181	53	3	49	310	50	181
33	531	54	31	890	236	154	28	282	543	11	24	12	21	6	158
386	307	4	2	568	181	26	152	324	181	6	5	322	8	34	2
57	33	2	14	181	21	9	65	305	181	8	7	385	271	2421	370
53	1648	13	4	586	110	81	239	908	363	12	5	179	50	2	82
4	766	18	18	1164	1738	3	36	4	181	7	96	42	287	133	2
181	36	5	44	279	876	20	17	410	182	6	32	128	262	40	182
280	51	32	4	53	181	24	25	492	6	26	32	214	7	127	157
92	3	6	8	44	1114	9	115	2	23	11	7	55	2	295	150
111	2166	2	26	2	18	24	7	181	210	9	307	151	162	127	545
11	70	5	2	427	22	42	11	774	363	10	6	50	86	182	275
43	236	22	23	73	18	42	33	1563	1088	10	7	22	48	29	11
363	181	3	21	190	11	45	2	916	548	2	8	57	525	416	8
1610	21	12	24	181	12	208	13	89	13	23	59	119	89	18	182
186	110	77	6	4	182	36	98	363	543	6	5	13	148	76	393
836	1738	47	2	954	29	141	4	82	673	3	5	85	130	732	181
438	906	10	40	151	102	6	2	374	27	19	8	230	74	4	16
24	181	2	15	70	277	13	16	362	2720	18	19	5	64	99	58
96	1121	9	5	698	1026	12	83	894	363	28	4	246	2	83	181
2	26	7	21	27	182	102	44	363	182	275	175	19	19	363	30
31	22	2	2	839	600	9	63	188	543	12	2	3	57	544	556
30	22	2	7	2270	364	6	2	725	852	22	9	452	18	37	93
260	16	4	57	73	362	18	43	23	601	9	37	185	37	181	438
893	12	13	15	57	31	39	187	770	1631	2	17	425	7	63	17
568	182	4	2	108	680	11	106	181	182	40	12	162	6	515	7
181	29	8	2	1722	13	60	20	182	1304	33	12	117	526	6	17
725	106	11	11	99	192	12	8	724	167	15	2	165	406	6	211
1183	380	7	64	181	1294	4	10	75	362	166	7	19	114	20	37
279	1026	3	77	181	1245	8	14	2157	181	2	23	20	51	8	62
103	182	48	27	808	17	4	215	1171	303	299	30	55	98	1450	181
197	637	13	3	214	53	138	3	2719	181	5	8	11	76	10	13
2	364	10	127	1093	190	13	27	363	906	4	3	115	83	46	26
2	362	3	2	988	1086	23	7	545	2008	5	2	317	37	23	2
427	31	30	6	17	390	6	67	182	182	32	65	16	21	573	20
83	685	13	15	91	227	25	77	182	181	729	7	1	37	25	3
192	13	13	4	30	8	47	30	216	362	7	19	7	263	7	7
181	192	29	17	10	189	25	15	7	226	10	17	88	3	30	181
4	1294	11	3	3	385	7	132	2090	181	3	5	5	5	545	11
954	1245	21	9	2	84	6	8	713	182	9	2	116	48	67	101
153	17	16	344	25	171	14	75	447	362	3	63	25	38	107	725
70	53	3	3	2466	372	31	80	185	373	101	81	22	137	28	382
698	244	39	46	122	1429	26	10	182	777	2	52	168	32	8	181
27	1086	40	34	220	283	35	7	181	1087	89	5	59	2	264	188
860	390	11	56	362	631	6	138	364	16	3	46	2	305	2	455
2270	227	28	4	68	13	352	54	181	181	5	6	216	63	362	10
115	23	39	23	196	438	99	8	363	544	8	3	60	62	54	24
57	8	25	56	6	218	11	71	1054	356	5	151	9	290	21	2
113	189	13	7	358	6	9	189	182	181	7	274	135	14	91	1046
1793	385	5	35	2753	242	34	3	6	362	12	9	295	15	83	63
99	84	12	41	31	2484	10	2	9	1448	1326	2	28	121	40	181
181	171	0	3	2055	42	205	396	3214	515	111	11	27	49	25	19
181	639	12	5	1746	181	212	26	363	181	49	58	27	37	362	11
867	1429	83	12	18	16	24	10	363	181	13	2	26	36	166	553
214	289	9	19	406	57	4	9	1413	726	51	4	674	15	12	216
1120	631	18	9	83	116	11	34	169	5	179	12	68	2	57	6
1031	21	9	18	791	134	6	255	362	1197	8	22	3	22	16	77
21	443	31	12	161	182	27	27	6	182	13	15	11	63	33	362
172	218	4	6	139	363	4	16	181	181	6	69	39	16	18	1452
127	12	229	2	384	182	76	124	2286	903	2	39	709	36	11	365
10	246	3	34	51	89	13	62	873	4	2	23	284	47	5	60
3	2506	8	3	25	34	21	14	182	362	252	31	24	55	57	181
2	42	3	10	181	869	95	17	182	544	82	64	211	79	363	423
25	181	55	5	63	382	7	2	1233	363	48	14	43	10	393	28
2466	16	20	39	8	191	26	162	181	2249	28	5	8	86	29	6
122	57	32	10	544	86	75	52	1090	22	20	2	488	8	177	1479
257	116	3	6	23	50	13	48	362	1900	18	52	31	16	2516	726
362	134	7	23	21	89	200	105	724	364	57	3	46	27	9	1146
68	182	25	72	162	756	29	15	181	1087	2	2	16	508	217	362
208	363	2	5	6	252	46	288	181	182	2	10	24	1	8	194
6	182	3	3	356	198	55	10	2439	181	16	63	73	129	30	408
413	179	6	98	3	132	10	24	1282	1269	207	20	19	139	181	10
2753	37	10	9	707	366	2	12	905	79	107	26	22	64	211	29
45	869	12	76	967	181	78	17	2263	181	23	169	7	362	190	18
2174	382	18	63	181	500	166	5	363	905	2	10	20	3	103	47
1746	191	2	2	2238	4414	23	43	255	181	51	3	23	307	2	86
18	86	9	23	7	6	12	36	181	259	7	30	82	41	911	477
436	50	10	5	1524	3	15	32	1174	3	68	103	65	9	545	9
83	249	3	0	1918	273	20	30	7	330	39	35	38	34	140	65
947	756	23	11	56	2464	7	85	1250	181	17	56	12	114	12	29
161	262	5	58	84	3	74	62	1631	1098	13	14	10	325	168	7
199	198	3	3	119	181	166	16	186	726	54	4	23	40	169	181
432	200	65	35	181	724	246	12	1849	181	10	4	6	94	553	21
51	371	4	14	63	2197	16	211	363	363	10	4	8	50	10	205
25	181	39	9	5	732	2	49	2002	182	2	2	76	594	5	36
181	500	21	18	181	57	12	21	9	544	6	67	73	110	9	38
184	4486	9	3	32	434	104	3	1155	363	21	67	91	9	165	15
8	6	4	14	70	206	11	29	2	6	4	33	8	59	14	187
544	3	21	19	33	363	12	6	3	37	2	2	60	62	2180	45
8	273	5	2	214	69	47	29	1068	1240	2	59	9	31	12	726
23	2496	5	32	900	190	5	52	1906	4	8	11	157	28	40	274
21	3	9	28	40	35	22	15	70	182	34	153	97	54	239	17
202	181	3	4	24	181	287	161	156	363	53	15	18	368	178	181
6	724	31	5	7	128	35	83	1994	252	15	3	16	74	131	129
356	2214	2	8	42	34	6	31	1803	181	24	71	3	8	176	195
3	732	8	17	212	182	47	628	45	181	2	117	82	17	359	33
757	57	2	42	338	410	103	57	646	809	5	8	58	28	4	5
993	459	5	4	1409	724	6	6	2057	543	89	2	79	82	34	19
181	206	6	5	393	2	164	9	362	181	2	6	35	32	12	51
2284	363	87	46	125	9	98	376	560	182	28	8	80	10	181	2277
8	71	19	44	1268	56	6	48	362	95	3	3	28	23	315	4
1524	190	101	27	69	2302	4	35	3	58	35	2	120	175	54	206
1918	53	7	102	710	135	10	4	182	250	4	2	2	44	182	395
56	181	81	35	89	90	16	13	102	443	8	8	31	45	10	1270
114	128	6	21	58	1744	7	54	146	2630	21	3	20	37	27	114
154	34	4	4	362	9	396	23	4331	910	3	9	122	195	157	181
181	182	55	3	6	654	33	23	1376	1268	15	6	232	112	6	55
12	410	0	25	14	1100	13	12	181	281	44	1	14	42	613	213
93	724	23	5	181	100	29	50	1106	362	47	2	60	49	72	2
12	2	3	10	59	891	2	2	726	181	31	18	20	22	229	190
181	9	13	2	214	18	36	12	544	554	21	98	68	77	76	183
32	56	56	9	479	28	13	176	2515	181	3	3	210	5	864	3075
89	2302	77	8	35	31	126	6	2558	2716	2	66	89	3	362	209
33	135	65	19	544	53	8	4	1322	181	7	3	21	45	404	1065
214	90	55	57	15	288	6	30	363	546	11	76	79	351	5	11
900	1744	3	6	101	53	18	18	443	4	17	4	4	23	26	2
50	9	11	6	70	182	9	8	2440	1485	23	12	18	83	5	31
24	654	4	30	482	3264	52	71	29	181	2	132	10	7	7	363
7	1207	79	2	122	45	23	140	3182	466	21	2	79	28	22	362
42	110	25	58	265	21	49	659	1697	650	2	31	231	30	1455	68
212	891	13	59	31	181	15	200	182	182	6	13	14	37	42	24
340	42	24	2	181	225	31	32	808	181	9	92	62	65	6	1679
1409	58	65	25	579	2	74	9	57	81	2	80	3	59	262	3
412	31	62	89	476	2	23	60	1019	181	2	18	132	418	57	550
125	55	20	340	203	590	19	38	4156	181	233	3	6	60	186	335
1268	288	5	3	53	38	210	40	858	263	80	63	183	24	2170	181
75	34	23	13	525	30	58	12	875	181	36	10	93	154	17	6
710	53	7	2	1010	206	16	104	181	3	2	13	1835	16	19	14
147	182	42	1	41	165	92	92	7	182	3	2	225	110	67	31
58	3264	18	2	18	1150	38	6	181	12	24	18	45	5	369	82
362	45	116	14	185	238	143	100	1290	841	51	71	96	79	42	249
2	21	9	5	16	54	23	31	2573	362	13	45	617	198	2227	181
16	181	40	6	188	14	7	2	1064	181	275	16	324	60	102	231
14	225	2	10	60	12	25	29	181	7	6	5	3	10	2	363
181	2	7	64	2	40	5	2	182	725	338	39	32	65	8	206
59	2	6	81	8	362	2	597	181	89	8	204	572	60	188	727
227	659	3	1	211	113	17	6	1271	1377	16	31	677	78	25	138
519	38	3	12	481	995	10	15	2	1451	6	5	67	3	266	253
35	30	30	13	545	181	45	44	2350	20	31	10	76	2	60	1087
547	206	20	2	1039	11	43	27	1099	602	5	17	105	10	1201	80
15	222	4	11	34	4	2	51	181	39	58	2	5	4	9	185
101	1150	8	38	306	28	81	24	112	179	29	85	19	8	37	40
70	249	6	5	103	2718	6	5	181	358	2	91	16	99	1112	61
484	54	60	31	1345	171	12	40	181	4	11	10	29	16	142	1109
125	14	22	84	23	11	136	29	4	907	33	3	1012	65	42	34
265	12	3	53	6	16	43	6	181	181	8	9	176	4	2	552
31	64	5	3	55	1003	6	753	2776	182	16	10	8	138	3	753
181	362	191	9	82	183	19	25	1109	1461	40	90	7	85	438	26
579	113	23	46	265	181	23	70	362	113	34	8	50	5	4	4
488	1005	22	20	827	473	3	6	181	181	26	497	8	121	182	545
211	181	1	31	98	174	12	411	181	181	256	19	384	2	20	19
58	11	5	20	47	2	39	61	1970	677	70	25	16	84	115	382
525	4	16	7	182	882	145	38	187	133	15	20	17	14	42	262
1087	58	2	2	16	43	12	24	181	181	3	19	2	5	12	182
41	2	47	22	551	11	106	12	5	723	3	17	84	7	17	164
18	2718	3	37	14	208	38	210	45	182	24	76	74	185	7	181
185	171	84	6	190	442	58	316	2	544	74	3	156	774	657	2538
16	11	15	2	10	181	7	63	3530	181	9	4	73	80	18	905
188	16	60	8	181	107	4	242	634	182	361	16	9	15	122	2713
60	1003	4	2	1268	6	129	23	363	9	5	9	308	268	44	8
2	183	37	28	20	68	13	8	181	1798	10	21	159	49	43	51
11	181	50	4	241	398	6	6	361	885	54	66	35	61	9	421
211	473	1	12	189	2527	23	4	1428	544	14	54	19	99	103	55
481	209	3	18	683	190	69	326	155	182	102	2	16	337	2203	3
545	4	219	38	21	8	35	63	51	181	8	12	33	17	6	10
1039	882	54	15	181	181	8	2	906	1723	50	17	8	6	188	181
34	70	29	2	310	1002	44	7	3	8	107	11	195	13	2692	229
306	11	2	22	164	14	36	16	907	181	66	21	40	41	742	35
103	210	15	10	123	9	76	46	224	914	14	177	11	7	181	48
1345	495	4	3	374	632	73	5	181	545	32	5	13	71	42	82
23	181	14	8	1525	194	9	74	182	674	78	10	102	49	11	7
6	132	4	92	1023	181	58	945	5	181	5	10	92	467	518	554
55	6	155	3	109	820	98	46	27	1213	5	2	322	191	27	111
82	71	27	2	182	181	55	92	5	1617	10	4	18	29	78	554
302	440	88	1	245	362	12	17	783	544	30	40	7	150	7	8
859	2527	22	63	768	15	17	12	363	139	21	3	226	25	466	127
2	190	97	2	3220	90	91	9	181	181	5	105	47	152	46	363
98	8	7	4	190	1002	18	173	88	363	42	35	646	69	330	226
47	181	2	3	6	23	26	77	591	1210	51	146	2	56	12	181
182	1002	4	30	16	21	23	12	49	3	10	2	378	158	134	726
16	14	22	139	969	181	8	57	543	1978	77	8	17	238	2	23
551	9	33	3	108	190	8	52	363	362	7	49	81	66	15	708
6	632	71	12	1495	310	40	87	32	181	30	42	427	440	114	64
14	194	4	8	2	22	4	13	181	182	3	4	17	223	141	3
207	181	8	52	3	163	7	21	1331	4	11	10	16	24	365	4
12	904	2	149	364	2	17	131	1423	181	23	7	171	156	1473	44
181	181	80	2	74	69	8	28	5	905	6	12	68	332	2	380
1268	362	18	2	23	2322	22	13	181	181	3	7	19	97	4	118
30	23	16	4	455	74	12	65	362	363	306	11	42	81	1653	34
241	90	9	11	631	11	3	136	24	181	8	11	36	132	406	22
193	1002	26	119	914	79	73	41	181	658	30	26	44	3	68	10
683	55	6	3	74	941	5	7	725	1630	3	5	60	35	6	119
21	21	21	11	231	366	9	101	256	181	17	26	110	228	1558	473
181	181	4	3	15	8	12	23	2	181	6	39	8	24	34	590
390	190	19	53	1223	182	12	15	2	362	19	7	107	29	545	2
168	310	31	133	683	98	8	19	544	1758	310	8	66	13	62	759
123	22	81	22	48	33	30	17	46	1235	3	61	22	34	227	3
488	163	16	22	182	10	56	104	724	181	9	22	166	6	83	3
1646	2	3	11	282	155	20	6	807	1682	25	2	9	2	181	17
1023	69	21	10	2354	181	6	134	2	105	28	7	42	309	2	294
119	2322	9	44	19	181	40	54	181	1260	69	17	31	87	6	221
182	74	31	8	4	9	26	279	726	181	8	24	7	4	2	31
258	11	26	2	3021	6	25	79	1809	181	5	20	125	185	3	181
768	79	64	6	1307	665	7	351	692	181	2	7	208	138	740	402
3220	1021	8	0	8	100	43	4	1397	181	3	2	11	137	40	58
190	366	31	1	631	12	178	113	246	733	186	6	48	87	609	1688
6	8	5	81	1736	545	130	55	5	362	4	16	62	261	1402	37
16	182	4	3	2	45	52	58	445	1087	4	33	14	495	1012	92
969	112	4	7	8	51	38	646	1366	312	62	3	12	118	4	187
108	33	3	42	13	12	10	14	182	403	111	9	32	39	6	195
1495	37	43	52	4	2542	27	32	1310	1089	148	10	81	660	934	53
2	194	2	26	83	45	44	64	182	171	3	21	25	216	431	63
3	181	27	2	2152	134	81	20	181	181	32	42	5	43	4	19
364	181	16	6	2	15	178	51	2135	68	15	47	18	3	58	8
74	9	12	6	28	569	19	24	1097	362	13	7	14	35	10	906
23	6	5	71	181	2210	13	372	794	907	281	3	131	133	160	11
457	681	6	7	3	17	25	6	182	2534	6	5	690	10	1434	17
631	100	71	8	48	152	63	5	1816	16	4	11	74	28	294	16
914	12	13	5	5	6	25	48	181	506	89	16	3	2	13	825
94	545	44	2	31	31	203	9	181	724	107	4	10	18	2806	6
231	65	34	66	193	363	235	3	1250	182	6	2	176	8	2	30
15	51	2	9	230	25	13	12	1088	181	7	5	89	242	24	371
1223	12	7	16	14	6	68	32	649	435	103	29	26	50	42	45
694	2542	20	24	362	73	44	162	1983	181	3	55	25	7	53	148
65	77	9	8	188	582	47	7	0	363	5	8	38	15	8	127
182	134	17	7	57	35	38	172	1511	3620	21	41	14	5	169	104
296	15	3	96	1352	284	72	46	366	363	30	10	146	545	56	6
2354	580	23	2	40	5	19	39	3	78	7	41	55	149	21	59
19	2228	64	6	6	16	171	14	181	485	327	15	10	6	181	362
4	17	6	31	1740	62	11	13	150	724	3	4	89	171	18	2
3021	1	31	26	363	626	9	31	181	1442	25	6	6	84	407	33
1307	152	22	51	12	13	17	98	136	545	194	3	134	5	13	3
8	6	59	3	621	270	9	669	71	2896	3	11	18	39	5	103
631	70	155	32	195	17	6	86	1573	1088	2	14	30	163	56	7
1736	363	3	8	638	181	70	291	2502	598	8	74	128	112	545	2224
2	25	13	24	26	1267	36	72	181	181	17	2	2	6	3	15
8	33	67	38	123	181	11	143	182	2353	5	2	16	37	348	5
13	73	13	12	181	251	19	5	181	182	3	15	12	3	360	104
4	586	108	24	74	11	17	6	375	362	4	10	66	18	33	3
83	51	30	3	237	158	540	17	1016	152	2	21	125	11	181	364
2166	284	6	12	21	252	167	52	92	182	102	10	17	15	22	2
2	5	40	101	41	172	6	179	2778	906	4	3	26	133	33	268
34	16	7	2	61	11	2	317	139	2368	69	10	55	71	231	665
181	3	38	24	554	365	55	39	363	182	18	9	6	29	3097	790
3	67	51	4	245	29	71	18	181	368	2	8	7	374	1408	181
48	626	5	2	181	316	47	25	57	1085	2	4	524	13	228	724
5	13	39	2	325	363	10	174	181	362	81	4	126	18	47	29
31	273	5	8	191	26	19	61	181	181	36	12	121	11	764	181
196	17	4	62	259	544	153	456	1678	724	34	28	52	291	185	150
239	181	14	7	509	24	220	6	182	724	22	2	30	4	68	198
14	1267	4	23	404	181	43	31	181	363	3	28	31	71	14	7
362	184	2	59	71	181	9	771	320	725	89	5	15	85	283	12
237	255	4	8	182	34	19	7	2498	904	11	2	5	105	544	357
57	11	24	4	526	31	132	77	1380	134	227	89	22	21	6	1176
1358	190	5	10	537	955	41	22	182	430	9	2	11	150	61	190
48	252	21	7	24	10	57	356	740	181	184	122	60	75	899	57
16	214	50	116	182	538	171	12	189	907	11	8	3	44	181	159
1742	11	6	3	3	1225	190	28	1729	2202	140	4	174	362	181	13
363	365	9	6	30	3	40	31	444	181	5	5	16	472	182	616
12	29	9	7	107	166	35	29	908	181	3	598	34	425	24	2212
623	316	10	16	207	182	42	31	182	37	25	5	137	8	123	4
198	363	2	14	153	63	12	6	108	181	254	61	2	79	363	66
644	26	89	6	118	43	137	12	545	23	9	2	680	162	10	8
26	544	14	12	192	284	13	525	3	182	30	288	10	23	10	3
123	26	61	7	44	182	80	175	907	2357	8	24	61	196	67	181
181	181	84	7	1241	182	9	19	363	185	10	2	7	162	109	248
74	181	14	230	574	364	47	2	2175	112	18	19	1	43	2771	52
237	34	42	15	543	558	45	40	541	617	5	2	53	1457	1909	64
21	31	447	6	319	906	50	6	283	363	32	2	382	41	565	190
41	955	26	34	5	10	12	130	293	181	25	16	62	23	67	1301
66	14	15	24	118	203	19	315	181	363	4	5	51	210	368	17
556	538	1	251	4	6	99	9	465	1237	8	24	243	507	322	726
245	1227	31	6	181	182	19	47	545	585	3	2	67	406	409	5
181	3	6	2	6	282	153	38	182	182	44	37	61	100	6	726
325	166	45	13	14	63	2	109	51	896	9	83	6	114	181	50
191	182	16	25	804	7	4	21	182	6	2	45	59	4	36	182
259	63	25	2	363	181	37	6	2175	9	6	5	598	94	154	181
509	43	449	51	8	95	6	286	724	243	16	4	76	2	6	11
509	540	11	13	100	163	34	35	181	227	54	17	31	112	132	83
71	182	4	63	364	82	65	44	4	181	38	3	145	282	335	363
182	182	84	8	2	10	56	15	231	543	12	21	31	40	15	1103
526	364	2	48	182	725	252	176	181	4	140	105	8	2	5	130
537	561	47	95	26	122	9	113	56	181	146	5	178	35	7	52
35	906	93	2	26	1573	75	110	685	1653	14	11	77	119	97	6
182	10	5	2	141	11	7	10	1653	1034	14	14	18	96	3105	83
3	203	2	42	108	336	39	50	223	110	2	46	213	126	1703	35
30	6	57	2	99	2	233	45	3462	726	31	9	15	489	6	3583
107	182	122	28	100	625	16	121	81	363	17	5	44	102	547	111
210	287	32	14	569	181	5	13	181	1733	22	3	257	42	64	3
157	69	36	142	362	6	7	59	905	45	261	6	181	59	363	113
138	59	8	5	58	3	26	43	181	905	48	10	788	130	266	23
192	181	3	2	123	416	20	17	724	182	5	29	574	71	192	543
44	114	23	38	78	364	22	29	594	34	42	101	117	60	13	60
1241	166	1	12	5	181	219	84	182	362	3	142	5	241	36	6
574	109	80	3	889	67	10	9	182	724	47	35	104	240	363	11
561	23	6	4	725	2730	7	9	181	1631	55	30	106	42	58	384
319	725	7	74	382	365	7	15	180	3074	723	5	119	345	70	181
7	151	10	22	556	1087	148	29	553	181	61	23	18	185	2	100
118	1598	6	2	165	2084	55	9	906	30	19	3	2	199	1837	181
4	11	40	6	181	992	29	12	363	182	16	14	294	118	12	153
181	336	5	32	608	884	34	366	363	181	2	21	675	66	218	182
51	2	7	26	5	537	34	25	1631	364	6	5	361	276	272	223
14	625	2	126	399	725	75	79	453	212	83	2	53	23	32	2
804	181	15	2	28	7	2	16	724	181	117	2	79	144	1088	3
363	3	16	25	43	24	11	15	717	906	15	20	27	10	2160	291
8	6	18	4	5	182	41	35	4	1450	8	118	374	11	316	181
112	3	12	47	47	2364	43	142	363	182	17	14	82	51	23	3
364	496	4	19	770	181	9	6	726	1271	7	34	139	16	2	199
2	364	73	181	24	33	21	470	362	1451	4	3	59	36	3	1623
182	181	2	14	16	182	13	30	181	728	96	3	33	2	96	115
26	143	37	9	59	37	38	30	1029	181	191	5	305	4	27	13
26	2732	29	4	8	796	91	56	181	362	2	12	116	108	52	7
141	374	5	34	68	13	15	86	720	2179	11	17	2	28	17	983
108	1087	2	24	248	30	7	240	290	908	16	9	2	34	142	4
99	2084	7	10	1196	215	85	4	181	3001	33	6	50	135	3075	15
141	1003	4	3	1121	291	50	15	907	20	6	23	116	48	2	724
594	884	12	25	2	362	74	245	103	181	14	8	46	44	103	186
362	537	171	28	142	1286	6	32	594	181	7	36	3	6	26	5
58	725	17	32	10	13	13	41	1354	726	145	42	89	8	9	3
123	7	6	22	948	1874	15	28	110	2719	307	39	9	178	103	24
78	24	25	3	183	16	361	8	24	181	30	2	33	22	147	466
7	182	3	18	53	2982	26	40	726	182	3	55	36	70	2	166
889	2364	17	132	371	8	6	63	1129	3073	2	32	129	7	8	52
725	181	19	11	63	359	84	12	708	676	354	17	58	109	2	3
384	51	10	6	363	182	16	140	181	1811	3	3	62	105	609	2
556	182	22	12	182	201	9	13	181	181	6	212	9	320	213	2655
165	37	2	23	2	962	13	174	993	1612	13	36	230	16	4098	47
181	798	55	25	748	181	187	8	181	362	34	12	34	147	10	12
608	13	5	102	385	363	10	19	1930	1632	51	2	55	48	148	609
34	34	14	5	3	5	13	100	182	1903	38	6	2	40	14	433
403	215	89	34	7	2695	9	18	2	1444	46	53	8	97	183	181
31	322	3	10	83	3	7	13	181	1632	2	25	79	10	54	1768
43	362	10	5	8	36	175	65	1429	182	11	3	103	69	20	3
5	1286	16	9	181	3	126	43	3086	2805	24	18	259	39	6	200
47	34	137	61	2537	13	27	22	364	181	12	202	441	34	63	212
770	1874	41	2	461	544	10	8	93	544	4	34	35	44	2	9
24	16	5	3	101	1965	5	141	2038	436	36	4	33	59	17	744
16	2997	5	48	274	942	47	147	4	84	109	10	14	12	1581	364
59	8	33	3	26	372	2	7	181	1093	35	37	5	7	2	2
8	359	2	11	13	544	16	3	726	2350	3	10	386	123	8	14
10	182	42	4	14	31	32	124	1630	37	172	79	399	51	1950	3
68	203	24	32	12	2994	9	79	1688	726	11	70	3	12	10	430
454	962	1	14	87	336	15	110	181	362	4	48	39	48	18	46
1196	181	19	101	8	10	4	5	362	182	82	16	238	105	182	195
1123	363	3	21	11	157	5	173	2906	182	12	37	138	36	338	545
2	5	72	7	30	114	83	78	181	544	29	2	275	174	181	20
142	2732	13	2	230	16	89	3	170	9	4	101	112	72	378	364
20	3	12	3	26	62	6	72	1095	6	29	18	633	66	4	1631
952	104	12	13	417	181	7	132	41	58	25	49	5	3	2	16
183	3	8	2	189	2808	49	1	296	362	3	51	8	166	29	545
53	17	6	202	181	181	171	12	2688	6	42	7	5	38	362	548
371	544	54	3	673	23	9	17	2	12	64	22	37	117	10	54
66	1965	3	7	175	43	84	8	2	181	13	10	4	88	1506	143
363	947	12	2	181	2178	15	156	725	167	36	2	12	11	259	575
182	372	23	33	320	181	54	12	2790	181	3	4	47	199	4251	298
22	544	44	3	39	37	15	6	4	364	17	135	4	51	4	181
748	58	56	78	181	451	7	71	543	94	15	3	19	29	3	10
385	2998	76	4	5	1130	16	71	2917	182	67	9	173	5	1811	122
3	340	52	6	544	2	224	50	2081	182	2	15	20	66	118	62
7	20	14	12	360	317	13	77	99	545	43	7	10	2	24	1176
99	157	56	14	182	181	32	11	20	181	127	4	8	165	183	26
8	117	6	4	632	1005	74	38	544	545	17	6	254	7	6	4
201	16	35	17	11	10	8	9	830	182	17	9	32	17	4	1813
2537	62	23	208	28	25	82	23	76	181	11	47	115	69	3	548
461	181	6	52	388	184	6	71	611	955	2	2	134	33	362	40
101	3134	6	19	20	2720	98	18	3394	278	156	16	99	30	11	345
274	181	35	10	182	279	17	2	734	464	20	5	61	67	7	521
26	23	53	4	3205	181	163	12	514	401	13	6	6	25	34	23
13	51	48	6	166	2	369	310	181	181	5	11	5	30	294	639
23	2178	6	6	27	724	62	124	362	1174	7	14	8	14	110	247
12	181	12	6	234	1301	68	15	2380	750	80	7	30	63	15	34
91	40	2	24	420	863	82	40	543	181	11	24	3	15	989	10
8	467	6	24	120	661	61	99	505	2149	45	7	137	92	65	13
14	1130	26	35	698	122	62	20	200	181	87	9	136	52	48	2859
30	6	43	29	3	8	156	63	181	185	2	10	119	12	183	13
284	317	10	8	182	3181	22	3	363	727	18	3	8	256	144	121
54	181	76	2	181	524	29	16	884	230	33	4	48	223	8	888
417	1005	9	4	353	3402	59	22	4015	545	25	40	16	244	19	136
189	10	70	17	2	167	191	18	45	362	55	38	226	194	57	2786
181	77	6	2	1753	2004	44	41	495	1648	3	7	158	50	2	2364
673	186	5	3	366	181	111	128	1250	6	86	23	10	83	6	13
175	2720	32	14	909	44	21	53	162	726	10	56	85	25	25	265
181	332	1	5	725	175	2	13	179	182	23	18	252	21	1173	225
320	181	110	13	158	244	9	26	406	512	159	7	37	354	15	224
39	2	205	4	397	1523	31	17	2528	181	12	106	94	374	16	4
181	724	7	31	11	4974	2	22	1266	181	208	89	392	18	548	362
5	1301	16	12	1268	363	12	220	725	363	6	11	13	42	57	965
544	871	8	86	182	29	500	19	68	1085	4	6	93	307	181	4
360	678	49	88	3	85	32	14	319	181	47	5	120	302	604	8
182	122	29	15	39	947	6	59	726	31	2	20	51	2	207	214
667	10	11	4	52	630	19	17	181	363	9	45	10	142	1391	40
11	3188	2	7	8	2204	111	31	725	363	13	17	109	34	7	7
65	540	2	36	30	2826	8	221	181	424	84	6	146	160	23	1423
388	3402	13	3	133	193	41	31	546	543	7	5	62	237	115	234
22	167	0	36	319	188	62	6	181	1088	2	6	355	15	362	732
182	2004	32	3	572	1451	3	17	181	181	2	119	222	58	181	429
3205	181	3	223	9	652	134	14	1010	363	113	2	14	26	58	6
166	44	12	26	181	406	116	4	182	260	3	33	24	2	181	4
27	177	2	6	181	401	98	15	154	181	7	10	30	66	141	181
234	247	22	70	181	373	201	7	3	754	3	37	396	75	29	149
420	1559	8	2	19	922	25	60	544	181	8	5	6	24	10	2
141	4974	19	12	58	365	5	14	431	181	51	6	10	120	188	70
705	363	32	3	527	3030	3	97	566	1124	22	6	8	292	1	1896
3	29	149	4	186	28	40	132	1558	917	69	32	5	105	7	11
182	85	5	33	35	90	156	20	181	362	6	9	21	133	75	5
181	2	29	4	335	363	191	68	181	666	56	9	22	33	22	223
355	947	2	2	31	139	335	54	181	28	20	10	301	107	5	724
2	630	12	28	1633	4246	4	21	182	182	62	65	183	195	50	152
1753	2204	12	27	2	1627	86	4	182	181	16	16	72	30	985	231
380	2826	29	48	908	23	18	3	1088	578	137	18	481	312	181	152
909	193	51	20	2	181	270	199	5	614	22	6	74	15	57	1267
725	188	2	67	568	237	7	7	181	181	3	4	2	214	144	2719
221	1451	6	24	103	545	28	45	724	181	5	43	17	160	6	6
413	665	2	10	16	4	6	41	725	181	14	9	68	37	2	778
15	406	32	13	252	766	5	17	2514	870	19	8	285	5	28	168
1268	4	52	8	35	445	32	269	362	181	576	73	428	97	30	191
182	401	7	4	25	133	327	41	181	2065	9	82	324	36	1168	4
3	373	73	13	1205	3510	7	18	1089	297	2	12	9	205	5	32
39	922	47	2	14	307	12	38	206	473	61	18	651	129	933	1032
52	365	2	6	146	2323	6	2	362	182	2	4	34	33	6	27
8	3030	32	38	12	32	109	22	181	492	139	21	70	159	21	32
30	28	7	2	21	2903	21	71	2772	118	3	2	82	329	32	28
159	90	3	7	550	181	40	128	362	182	4	12	495	41	15	60
327	363	16	22	493	188	108	49	182	728	15	6	321	1526	624	47
602	142	5	4	33	908	23	55	362	181	17	197	4	5	6	26
9	4246	2	9	592	192	19	87	182	363	12	11	6	59	22	847
181	1627	10	3	745	950	4	2	543	181	3	12	10	32	13	705
181	23	146	41	35	363	3	2	241	181	29	5	102	9	136	9
181	181	104	17	181	184	434	141	545	181	9	9	11	125	829	2
19	261	104	17	757	4133	55	5	362	73	188	9	10	293	24	17
58	545	8	8	9	376	11	41	1437	2	71	11	18	26	229	132
527	4	14	3	544	182	4	22	2693	1319	200	16	3	30	1088	727
189	766	2	11	22	1403	12	14	363	67	2	9	29	63	25	363
43	456	17	38	191	181	9	9	523	1015	25	2	111	40	181	11
338	160	8	34	11	409	168	67	724	181	2	10	53	40	201	3
31	3510	16	41	62	81	26	6	181	542	3	240	11	10	2122	1642
1633	307	28	2	1268	1808	78	124	48	181	17	3	8	64	151	372
2	2323	17	23	62	181	162	3	8	184	15	17	156	90	1045	2895
908	32	10	25	907	3252	357	100	182	99	18	9	460	30	65	813
6	2903	47	0	11	15	25	9	363	2724	3	39	7	4	46	28
710	181	46	87	272	11	10	60	181	185	5	3	233	23	69	181
137	190	137	2	33	607	12	177	181	181	23	67	20	32	707	35
49	908	4	13	6	14	18	444	1993	2354	142	23	40	5	522	46
264	192	26	4	513	976	5	54	181	182	61	11	39	24	148	181
53	1036	14	4	205	181	131	5	181	182	387	2	69	28	36	8
25	363	7	32	413	3695	81	423	182	181	7	76	38	98	67	66
1288	184	3	13	50	11	18	47	1663	3	13	10	227	49	17	445
14	4135	3	4	72	359	16	24	24	798	34	8	6	55	1594	239
146	381	20	2	188	124	171	72	90	1642	11	4	39	7	296	2
12	182	15	9	34	4529	74	10	364	301	6	2	34	5	66	1814
21	1403	7	34	11	11	140	63	625	1087	10	16	376	31	7	181
570	181	32	12	2421	2049	12	37	181	296	3	5	2	4	2	718
513	409	11	2	2	6	39	31	1087	4	74	3	164	30	33	88
33	81	31	45	33	227	9	10	1855	182	3	27	12	635	6	28
592	1808	14	2	133	2650	4	25	582	363	7	6	789	75	5	47
745	181	35	32	40	91	214	3	363	182	13	12	46	32	26	1611
39	3252	36	24	244	83	70	71	352	181	8	2	278	131	252	2719
181	15	2	18	312	183	514	502	1191	181	4	4	138	72	38	146
780	2	20	15	238	1464	25	65	303	51	7	5	319	51	3	9
9	3	76	4	127	1296	114	19	9	374	130	19	341	104	182	9
544	16	12	4	411	200	16	50	172	1629	4	10	126	18	7	2005
22	607	14	5	544	188	126	25	181	757	37	4	290	38	20	2802
191	14	88	18	29	906	4	6	181	7	10	30	50	202	109	3517
11	976	26	45	665	1101	18	40	362	862	36	6	131	3	11	125
109	181	9	2	18	426	51	54	7	181	6	15	15	121	252	77
1268	3695	83	5	76	892	11	194	181	188	8	21	50	154	182	88
78	11	22	31	732	363	27	21	182	181	13	5	15	4	886	279
907	471	12	66	511	2567	58	11	1025	206	28	6	83	41	44	71
15	144	11	6	99	181	58	83	181	2427	95	38	217	612	548	64
64	4529	23	11	544	1887	94	19	736	860	9	8	111	5	48	17
320	26	7	14	102	65	135	12	4	181	3	411	662	27	6	363
33	2049	79	51	363	74	51	42	47	362	4	27	19	32	294	9
6	18	2	5	711	4304	5	21	182	2178	2	68	191	2778	6	906
513	227	33	25	37	1497	15	3	2	565	4	5	124	167	282	23
205	2652	16	62	1442	1750	107	21	81	181	11	5	31	314	35	265
416	91	4	5	117	181	27	77	437	3938	26	3	389	28	205	21
50	83	201	23	38	545	42	22	1324	1450	143	5	19	13	52	11
72	183	32	2	30	7	16	12	181	1459	11	31	755	19	38	15
208	1464	2	2	181	2830	42	40	88	182	34	7	78	16	52	1852
34	1385	12	1	546	2296	21	500	1342	1589	22	7	98	3	15	725
13	200	9	11	63	165	53	8	45	182	6	2	1121	48	4	458
2421	3	42	10	18	181	60	13	2	906	39	3	98	225	545	362
2	188	30	5	182	2924	6	23	361	181	4	22	94	129	15	30
33	906	6	5	515	1073	6	5	1486	1725	3	10	442	3	11	2176
156	1141	18	79	3952	640	14	50	181	181	9	39	129	44	267	2171
45	444	30	6	6	2	74	103	51	181	410	2	518	139	2496	1382
244	946	18	13	6	545	7	6	58	1449	306	16	39	19	34	116
318	363	2	29	92	182	37	25	996	544	2	133	17	41	316	207
238	2567	16	18	45	370	21	4	725	907	102	9	69	220	378	4
127	181	242	43	182	257	28	29	2310	362	12	14	38	17	3	288
414	1909	9	8	745	368	85	12	18	182	18	12	401	6	14	232
544	65	6	2	1508	928	17	208	1375	188	2	4	23	174	36	23
33	81	2	59	10	1222	20	19	554	182	19	3	202	18	7	219
890	4304	32	18	46	182	300	11	1083	289	25	4	43	18	10	10
84	1497	21	8	23	157	40	12	543	544	135	12	10	69	124	7
76	1750	114	4	573	186	26	6	2121	363	88	15	10	416	20	48
735	181	3	142	118	576	6	2	181	182	22	4	19	2	99	18
513	545	2	18	7	2057	15	240	182	541	6	81	21	95	96	181
99	7	7	5	137	181	169	7	181	181	11	3	9	9	182	182
544	2830	41	18	30	11	9	177	726	363	2	5	58	10	4	6
102	2296	4	26	63	597	10	30	1904	72	3	19	164	18	907	29
363	176	140	5	4	8	6	8	1036	577	3	2	4	65	8	22
738	241	61	8	545	6020	13	16	660	182	8	7	59	176	74	474
44	2924	12	4	67	393	31	370	544	197	15	6	240	55	181	726
1442	1073	5	46	832	181	330	10	362	378	38	3	20	7	11	387
117	640	4	49	28	197	50	36	1087	183	46	3	172	103	1099	4
38	2	31	5	8	58	4	7	182	362	20	13	3	13	80	36
30	545	78	8	627	181	67	78	182	181	23	2	292	46	429	181
181	182	36	15	2618	1582	164	6	855	182	3	85	536	20	2	1269
546	370	20	9	619	633	68	3	1539	1207	10	47	104	72	140	1270
102	257	9	54	694	1145	11	12	2103	690	5	27	22	92	31	182
18	368	119	12	2	4430	12	66	181	362	60	2	74	133	30	10
182	945	20	17	1053	13	11	40	959	182	15	36	145	267	26	1651
515	1222	4	64	532	371	8	6	181	182	15	9	99	5	16	67
3952	182	6	39	54	4641	55	5	181	1301	33	9	30	36	31	124
29	157	21	16	21	182	5	53	289	181	2	2	11	8	336	137
8	186	6	10	272	445	12	32	544	182	18	10	14	37	7	45
92	576	33	10	265	8	48	30	374	467	21	21	20	49	105	10
45	2057	2	58	72	181	14	31	2323	174	4	51	195	129	12	31
182	181	15	36	87	252	103	99	181	181	5	8	9	3	181	262
765	11	8	12	362	7	8	2	302	1238	7	2	152	99	191	88
1508	597	3	75	184	198	31	73	182	181	5	3	74	101	9	44
10	18	2	22	152	3105	79	9	182	192	27	48	99	11	73	181
48	6020	2	4	12	37	16	29	181	181	85	7	5	630	495	362
27	393	26	13	145	6970	21	24	361	471	3	140	18	136	100	181
573	181	90	4	168	447	122	47	181	181	3	33	388	225	6	143
147	202	29	32	181	1988	5	38	181	2652	18	6	9	9	29	185
7	4	6	14	65	13	6	2	705	181	31	22	141	34	149	2
139	96	10	178	299	26	18	166	362	5	6	5	42	277	23	515
30	181	58	21	567	409	79	61	39	222	17	16	56	29	21	777
63	1582	4	10	74	2	6	29	263	1449	7	8	53	69	6	19
4	638	4	7	580	2627	8	839	3468	182	60	12	124	20	7	73
545	1155	6	16	375	1276	77	91	1390	195	18	155	69	840	41	336
74	4430	7	6	5	3	48	18	5	544	4	8	105	64	3	4
878	13	50	43	57	1116	62	7	182	1752	3	3	7	66	32	3
54	371	108	33	363	5482	23	10	364	205	13	35	22	30	959	57
40	4657	8	5	91	169	14	8	482	362	2	3	81	9	30	905
633	182	8	6	393	181	10	25	182	907	17	22	88	114	271	2176
2618	463	5	73	29	130	24	46	181	170	54	12	273	86	10	181
619	8	10	36	1050	11	67	13	183	181	2	5	25	85	2	12
694	181	24	1	2990	111	13	208	200	277	3	9	455	927	152	2391
2	264	3	8	9	867	11	50	181	19	21	33	37	58	15	26
1053	7	6	5	217	182	159	36	204	2841	28	47	88	58	6	261
532	239	6	2	11	64	4	17	49	544	9	38	28	18	36	26
79	3155	18	6	30	725	19	58	147	726	3	12	121	11	47	13
21	37	10	5	181	2501	14	10	110	363	9	33	81	432	42	51
272	6970	2	3	392	181	2	74	182	4	196	2	3	16	2	88
271	447	74	3	190	390	10	3	53	362	8	2	5	83	13	19
72	1988	16	42	103	148	82	7	182	1602	9	72	39	12	26	22
87	13	25	21	2	11956	6	35	1286	2898	7	14	386	577	34	9
362	26	23	15	1047	455	36	24	544	545	131	6	18	2	182	184
268	409	3	11	3	13	5	115	3	1755	6	14	302	19	25	25
152	2	23	68	545	181	7	10	182	4	11	9	121	78	21	182
12	2627	5	13	368	10	2	11	181	181	10	2	109	26	18	478
145	1276	5	4	133	11	77	4	2	181	59	41	162	380	50	2255
168	3	18	14	1244	209	92	14	58	1343	51	8	158	41	189	279
181	1116	33	7	182	1389	25	98	54	4823	2	28	27	36	213	2
65	5482	26	2	643	2	90	52	361	1812	7	2	55	94	469	62
299	169	11	163	12	4857	22	102	1630	726	11	2	393	73	3	291
574	181	8	9	9	616	2	27	181	726	63	2	15	23	104	7
105	130	2	5	1964	3240	12	7	296	1466	9	35	247	14	181	86
583	3	20	12	169	3046	370	0	66	182	2	339	211	24	182	314
500	11	7	37	553	192	1	61	92	989	21	5	372	27	7	142
5	111	19	12	10	545	62	5	869	362	13	60	171	116	8	182
57	875	54	63	5	553	5	124	363	2231	20	41	41	176	11	3279
363	182	3	10	181	216	48	2	596	906	20	3	45	120	249	2755
91	64	6	20	144	43	25	4	1633	437	10	3	342	292	165	26
445	725	5	5	165	6	2	11	182	181	14	2	97	5	6	12
29	2501	3	7	14	77	155	2	613	1294	2	9	24	41	158	363
1079	181	2	10	32	573	80	58	372	182	77	4	702	17	12	13
2992	395	4	11	2757	1452	74	78	362	37	11	3	31	55	6	45
9	152	38	14	12	365	77	16	180	181	6	43	36	8	123	59
217	11956	5	7	40	2280	37	42	181	363	6	88	77	7	13	72
11	455	8	34	239	652	6	58	1152	14	174	37	8	3	372	11
30	13	4	3	178	362	40	19	776	2435	3	56	4	8	23	17
181	181	4	2	313	181	23	38	182	1089	2	279	109	19	268	222
460	10	7	15	176	423	293	102	670	1270	11	27	15	572	1614	9
190	11	4	13	432	28	83	5	139	181	6	5	31	602	53	20
103	209	14	3	247	6	134	63	312	3	30	72	63	4	117	3
2	1389	12	5	94	363	106	330	2228	181	49	57	94	24	96	77
1047	7	90	8	182	8420	32	142	2	1445	16	12	124	5	22	11
5	4857	23	8	34	1289	18	6	945	26	2	0	60	1366	87	2
545	616	2	5	56	726	58	5	120	1632	63	10	415	23	182	118
368	3243	108	16	181	4985	3	17	362	181	8	2	4	18	41	1288
133	3046	23	3	758	205	174	2	5	1095	5	14	300	171	362	444
1244	192	2	8	315	1279	14	79	181	1088	5	2	579	5	4	13
182	545	8	12	54	3434	17	54	2358	726	3	13	548	291	458	6
661	553	45	5	182	2414	9	9	694	181	2	57	610	651	28	144
12	27	2	14	10	1142	12	35	1357	399	5	30	11	2	12	2
9	216	2	133	27	194	14	18	181	362	69	33	118	164	29	54
1964	43	22	6	278	408	59	16	1947	928	20	52	219	191	15	209
169	6	3	9	157	10	6	99	363	625	3	3	150	17	4	43
570	94	3	104	224	29	39	7	193	3	2	3	2	32	14	20
10	573	6	17	182	723	482	120	181	181	219	8	162	81	192	115
5	1452	31	5	1211	16	6	87	182	1168	13	5	304	61	4	3078
181	369	14	2	434	47	3	7	196	181	16	9	6	173	38	182
144	2280	5	3	229	183	10	163	182	248	28	3	231	82	544	544
165	659	2	58	76	86	121	38	1997	9	5	121	76	43	8	153
14	365	13	2	864	1093	24	25	364	1088	9	12	141	100	8	182
562	181	25	4	362	543	32	250	182	181	113	2	50	420	7	4
2767	423	20	5	653	2602	24	38	1448	544	31	2	23	7	24	7
41	39	3	52	522	1766	12	7	8	2185	22	5	44	30	101	551
40	6	20	25	57	77	19	58	182	906	17	8	16	3	13	19
437	363	7	2	26	99	25	31	181	181	176	4	5	101	106	29
198	8420	23	4	1206	57	30	39	21	963	9	5	604	158	24	181
313	1289	4	3	130	52	12	9	362	1623	3	23	15	282	373	45
190	726	17	75	91	33	16	109	1088	1401	14	69	4	75	155	4
432	4985	18	75	386	7	48	82	906	363	3	6	21	12	41	17
247	205	85	6	92	527	12	7	1337	901	333	2	170	46	181	2
94	1279	10	7	262	203	253	37	22	181	81	2	21	48	103	362
182	3436	4	2	22	205	82	4	181	364	38	32	275	245	16	40
46	2414	26	27	1502	182	6	2	3	120	2	45	86	6	13	110
61	1142	2	2	42	36	45	27	181	362	34	158	661	261	181	13
181	194	130	51	6	38	4	94	1452	363	20	34	421	131	9	11
758	448	159	3	1508	197	353	119	1963	1002	17	7	411	6	177	53
316	10	30	4	57	575	5	6	578	1086	27	151	348	270	20	109
63	43	52	21	1661	182	12	6	38	181	4	25	17	613	193	67
182	723	2	45	149	45	8	14	4	1035	79	13	142	9	7	10
12	16	19	83	2538	726	77	2	906	3000	2	5	215	12	3045	1861
27	58	2	21	86	274	133	1070	181	543	7	43	150	33	48	1385
278	188	22	2	17	17	61	10	181	1396	124	2	67	232	10	4
157	120	12	6	37	2020	6	12	427	6	16	234	13	17	10	40
224	1096	4	2	433	310	12	140	1812	1176	28	12	11	362	13	3
192	543	3	4	369	123	16	52	2345	363	93	4	101	3	27	7
1218	2602	147	27	656	195	7	38	182	544	30	2	103	103	365	147
450	1872	8	4	2227	214	6	41	181	214	5	7	125	763	6	278
17	34	7	10	283	5	320	70	181	905	3	6	125	433	181	181
229	84	17	10	2	201	14	267	182	15	3	7	12	973	194	16
164	99	53	9	8	51	9	182	181	1813	17	4	429	5	45	10
937	60	12	11	369	2277	32	27	3	909	106	29	516	40	9	907
362	52	21	3	271	4	11	33	544	1630	10	54	656	22	11	8
726	33	6	10	73	206	237	12	4852	683	25	3	17	115	182	2897
522	54	12	2	78	395	2	20	363	1317	56	31	13	100	12	544
57	527	18	11	206	4372	45	26	362	8	4	61	259	360	1475	1088
51	203	62	61	266	24	10	112	725	1730	28	10	31	14	30	12
1206	205	3	2	91	13	14	60	2711	182	8	36	5	3	362	37
130	182	9	27	181	114	422	31	10	668	29	27	56	27	25	995
91	36	90	33	241	1406	24	10	545	907	45	20	42	80	362	363
388	38	3	10	1201	2216	155	79	4	1010	9	15	651	40	5	7
92	197	44	5	9	363	89	25	362	363	33	23	23	14	10	751
277	610	48	5	37	213	63	35	744	181	9	7	25	11	19	2545
47	182	27	18	1195	543	99	78	181	362	4	2	238	2	12	363
1527	64	21	21	2	2	27	32	181	181	9	27	10	25	943	38
49	726	52	3	1615	192	3	19	67	630	13	14	60	14	93	6
16	274	3	8	1232	104	30	2	2	6	14	145	123	110	182	22
1541	17	32	8	2	896	14	69	9	6	43	3	185	10	42	36
130	2020	27	5	3	3075	3	66	47	182	10	8	136	30	725	186
1666	331	9	33	1520	209	135	7	185	2600	22	4	808	49	44	67
297	123	20	7	42	2046	22	10	181	277	5	24	488	108	14	5
2538	195	19	65	182	192	6	17	3	5	10	7	486	7	21	363
86	219	5	125	20	135	200	4	399	96	90	87	188	7	7	5
17	5	26	27	2467	181	2	33	181	363	4	5	349	9	182	795
100	201	50	11	42	1498	156	71	182	181	32	2	841	12	8	41
502	59	84	6	374	31	8	58	735	362	41	24	752	184	145	30
439	2	45	52	366	363	39	115	6	2128	6	3	211	4	29	67
656	2277	3	3	65	362	252	61	488	48	4	59	400	122	143	72
2227	4	6	9	657	94	75	1021	44	32	18	4	179	349	16	13
290	206	34	58	18	205	12	18	1996	362	232	12	40	9	32	2
2	395	18	2	304	3805	548	19	362	3244	6	30	27	10	2706	7
10	4372	18	100	44	185	7	12	182	181	6	8	12	136	592	50
369	24	44	4	69	2382	8	25	182	87	9	17	128	7	267	202
271	16	55	23	43	3	84	34	1087	182	4	73	229	43	6	4
73	114	31	12	1935	550	234	30	905	2932	19	3	46	16	10	182
78	1406	188	3	103	335	43	73	181	5	7	3	17	17	28	841
223	2234	7	15	201	36	35	18	7	182	220	102	118	7	44	2
266	5	26	75	2355	3314	43	12	182	181	3	2	25	16	66	30
91	363	5	2	640	181	319	103	362	156	51	28	16	37	33	2
181	213	4	5	6	2427	3	21	544	182	5	2	37	10	1239	800
241	543	34	8	188	6	162	13	181	1086	10	71	153	116	181	65
1206	2	17	7	2692	14	26	104	2448	586	11	2	44	16	2	10
9	192	3	30	2774	237	6	14	826	188	125	162	466	76	9	1992
37	109	4	51	181	82	19	12	3	362	2	16	143	6	38	9
1245	920	70	29	2121	249	121	123	181	181	246	15	809	8	10	181
5	3075	2	20	11	181	12	4	181	362	27	6	41	80	441	84
1615	217	32	26	917	42	97	6	1320	502	44	30	196	25	181	6
1232	2048	73	33	208	409	82	5	181	725	26	61	3	8	363	62
2	192	16	19	110	942	5	13	7	181	50	13	84	23	93	269
3	135	21	62	13	221	5	21	181	36	3	325	10	107	182	85
1520	181	17	2	466	3	459	15	1631	181	11	38	171	2	2	38
42	1498	26	3	227	2304	16	34	181	546	30	5	15	11	4	2
182	38	58	12	441	138	148	44	181	181	21	5	13	319	62	9
20	363	9	8	330	253	35	111	127	544	73	4	203	15	3	452
2583	362	20	6	156	1087	22	20	181	181	69	64	307	17	3	850
42	94	67	66	221	80	78	37	271	182	21	4	97	33	93	24
389	205	66	2	2	185	12	29	363	181	8	145	28	26	9	747
371	3805	3	50	15	40	313	107	181	181	2	9	217	6	25	27
65	187	9	30	188	68	591	5	2529	181	47	25	217	54	44	366
657	2382	9	14	114	1109	2	21	10	181	167	987	183	36	2	18
18	3	142	2	384	216	28	4	30	181	5	572	7	25	8	564
309	550	45	29	727	2278	20	44	2531	16	3	89	11	11	8	30
77	335	64	2	362	552	35	71	362	1492	20	3	167	100	273	50
69	39	7	13	1609	1231	58	25	181	181	11	32	455	13	181	449
43	3314	13	1	2	681	98	14	15	181	23	10	20	55	904	6
1941	181	41	22	4	2613	13	58	544	363	21	153	118	155	42	13
103	2427	85	4	13	4	34	19	21	725	18	11	321	41	17	40
201	6	29	20	2198	545	32	162	264	251	2	6	12	11	496	16
2355	14	5	39	1823	550	134	49	2940	9	11	33	5	192	1606	405
640	237	8	20	136	19	790	20	551	182	12	452	58	4	71	7
6	86	8	13	1387	182	8	11	181	181	2	3	18	21	362	189
200	279	41	26	181	385	31	79	185	184	4	3	126	12	10	18
2694	181	11	14	188	450	12	37	544	1090	9	19	7	357	4	63
2796	42	2	4	2309	1053	542	39	544	2	95	37	7	31	999	43
181	445	15	22	34	357	12	79	167	362	15	58	32	3	32	8
2130	942	40	15	545	181	37	80	584	998	15	5	32	444	12	182
11	256	45	20	524	181	89	154	99	2303	2	23	562	20	9	22
2	7	27	19	1413	8358	10	15	3	1366	7	5	10	89	3	21
1047	2351	10	109	771	1087	194	109	17	1087	14	4	198	21	191	195
208	138	2	2	2449	2713	21	20	1085	2113	15	80	8	38	6	15
110	253	31	2	83	181	3	2	363	362	10	439	4	4	173	1974
13	1087	3	88	181	202	25	66	267	499	9	3	100	2	2	100
466	80	76	5	2	181	12	19	181	3422	452	21	5	5	64	21
253	185	54	46	6	51	684	28	180	181	2	77	3	73	1294	364
441	40	24	9	2	421	82	33	747	1132	7	4	2	45	2	6
418	76	13	15	347	672	71	79	33	1368	2	3	11	28	2537	1088
200	1109	39	2	753	2976	8	7	564	281	8	128	37	6	26	293
274	220	76	25	70	10	95	110	362	181	37	5	8	20	106	204
2	2278	47	4	40	181	51	151	2717	2108	35	22	379	27	19	41
15	552	2	115	4	3923	18	722	182	2385	360	29	255	4	189	43
188	1231	153	2	788	2176	29	58	181	181	20	3	525	954	7	300
161	681	15	8	81	35	467	20	2631	0	10	590	292	646	14	43
386	2613	18	12	127	48	132	45	726	181	11	4	7	4	14	4
727	4	28	4	362	119	698	66	113	1935	2	18	397	3	13	21
362	545	37	14	1471	82	69	56	1458	445	6	5	145	30	3	33
1613	550	56	23	1055	189	19	35	181	291	12	12	52	156	6	14
2	19	25	48	4	1672	110	3	577	181	3	39	233	413	6	1942
4	182	103	152	6	71	1085	20	181	606	150	5	21	25	29	4
28	408	16	4	934	111	828	46	60	3553	3	4	210	35	64	117
2245	450	18	14	793	2465	6	77	2171	399	15	10	34	17	726	29
1930	1053	55	12	1862	736	16	21	181	1268	8	5	5	358	202	6
136	367	6	13	58	5	345	309	758	182	68	3	59	168	46	651
1387	181	10	44	2378	551	4	35	181	181	56	11	38	19	282	12
181	181	18	25	160	8	5	17	907	1521	49	3	210	37	18	651
188	8358	6	2	2512	127	2	83	362	181	6	4	91	19	2005	17
2406	1087	82	26	294	363	12	56	182	906	2	13	907	64	111	725
39	2713	140	57	26	1267	22	44	2841	907	14	44	104	31	150	4
545	181	83	7	13	226	34	18	181	362	6	77	18	237	10	42
524	204	6	52	38	80	13	12	181	181	13	12	68	379	46	2091
1426	181	56	13	2806	1216	202	55	4936	1707	32	29	53	245	181	181
824	51	5	49	2	6446	159	80	362	363	11	13	5	10	5	3034
2449	421	2	4	667	923	16	103	181	182	4	3	21	151	5	70
146	686	53	111	181	2602	16	31	2722	727	4	9	17	30	19	51
181	2976	8	6	80	181	26	20	374	182	12	8	160	2	181	286
4	10	2	3	24	28	278	12	181	182	7	14	4	2	24	604
6	181	3	8	42	1123	587	99	1668	182	2	119	338	75	136	91
11	3923	89	9	339	105	44	27	182	542	31	63	242	25	363	22
347	2176	62	43	644	514	1015	6	7	362	49	21	55	12	39	2367
753	35	11	16	80	363	33	8	182	3202	18	31	8	10	105	181
70	48	41	11	225	64	33	48	2291	534	7	2	88	4	12	143
40	119	9	95	27	56	29	10	3063	181	4	5	35	114	91	28
6	101	25	13	349	3	6	8	181	104	5	8	484	31	64	1871
840	189	10	6	610	185	31	5	94	1067	74	2	53	294	1996	590
81	1734	38	12	56	544	61	4	2	725	82	19	35	73	113	97
127	71	12	6	790	181	265	16	182	2018	3	17	176	454	44	118
362	142	4	14	21	1209	124	71	2762	182	2	2	31	340	2	3
1483	2465	16	48	181	12	33	6	1841	2	55	34	5	269	93	724
1094	776	51	47	902	44	11	4	725	11	34	47	10	106	3	2
9	5	14	20	18	1039	241	71	182	182	18	9	20	2	64	1425
6	553	7	6	407	1138	3	280	181	2396	8	39	238	146	1188	39
971	8	14	30	1087	266	3	86	363	560	5	7	544	8	172	1576
809	142	2	14	13	118	2	19	1776	544	12	29	30	28	59	1268
1877	363	5	23	5	34	19	4	181	74	2	6	892	39	19	182
86	1267	29	22	182	48	4	37	161	1793	14	269	14	23	106	2351
2378	226	4	2	237	1450	16	13	182	1089	27	9	1359	181	182	3
203	80	35	5	545	10	63	11	1815	363	33	10	80	223	16	34
2567	1216	52	6	3	182	26	31	181	364	10	25	250	2	2	744
294	6446	27	69	741	300	31	30	10	1328	8	13	16	21	10	48
26	923	126	2	643	181	3	4	181	1536	19	5	6	8	362	726
13	39	10	5	608	655	76	329	362	182	2	16	12	397	672	188
38	2602	14	27	787	773	232	33	22	182	11	2	68	113	32	10
2809	181	11	51	181	299	133	70	4	910	17	44	20	40	6	13
2	82	5	28	33	544	24	18	181	840	3	9	27	123	12	110
667	1192	75	13	298	2	55	57	183	77	4	76	19	168	48	181
181	123	26	2	262	1150	10	6	181	181	10	2	83	142	109	10
80	514	8	6	33	20	6	124	181	108	11	2	75	157	3	105
62	363	31	6	231	957	3	12	265	1667	8	51	35	169	177	32
42	64	3	13	181	172	390	45	22	952	4	149	45	5	530	11
353	72	12	61	3274	182	194	12	726	543	42	8	2	16	660	181
644	3	6	20	181	3	16	92	2369	725	18	8	15	9	45	1057
80	185	3	32	1438	362	108	22	2	362	9	4	116	58	1291	32
225	544	19	58	228	3	56	10	782	2167	17	4	16	279	182	2399
27	181	18	4	47	1679	174	21	156	182	57	16	140	65	166	427
382	1209	36	4	764	392	35	11	3283	182	6	11	576	29	14	1814
610	12	6	31	181	657	28	20	1873	38	51	26	641	352	7	9
56	63	5	26	1663	360	25	60	435	181	13	10	380	2	8	9
790	1039	2	16	1048	221	52	6	725	1053	6	52	499	61	363	744
21	1152	2	7	14	31	10	20	182	182	4	5	23	484	291	362
181	266	7	17	613	181	68	143	12	181	19	6	68	28	3	35
902	202	18	68	544	1271	6	44	1427	746	2	4	39	70	3	187
18	37	25	1	6	402	16	2	1655	1994	14	2	38	45	134	367
407	48	47	101	307	428	9	6	1329	181	19	17	8	19	101	197
1087	1450	2	12	2838	1688	406	17	127	905	184	8	162	14	3	566
13	17	24	30	482	40	19	15	181	1180	8	22	202	176	1965	1629
5	182	14	19	546	92	31	26	147	38	34	51	433	28	331	724
182	323	17	19	181	150	2	37	590	362	7	69	191	12	290	302
256	181	187	6	182	637	50	13	4	724	69	14	46	24	181	58
545	676	11	2	31	488	120	78	182	2198	10	3	159	40	29	828
5	785	2	3	173	195	28	12	33	391	6	22	74	231	51	6
754	299	2	32	8	2515	122	245	910	476	62	7	5	13	4	22
718	544	16	48	669	1139	22	46	543	181	2	9		13	521	181
608	2	3	16	10	336	36	89	1049	17	7	20		171	5	1264
832	2	38	7	10	1183	53	15	908	181	14	37		24	530	363
181	1150	84	5	89	263	106	11	9	110	27	39		28	178	181
36	20	63	0	109	518	118	28	182	362	12	46		10	43	375
298	959	10	9	125	8	21	41	433	1269	17	2		29	24	2539
262	188	101	3	6	2524	36	36	831	477	8	2		65	9	53
56	182	28	33	2771	11	3	42	1581	362	35	3		8	4	1712
231	3	4	17	2054	17	296	156	3	28	158	13		7	13	364
181	362	17	6	571	16	36	7	364	1210	15	4		3	1320	7
3274	3	2	4	67	1618	25	98	475	2	9	10		9	488	132
181	1679	2	3	368	182	209	33	363	1055	7	46		10	183	1818
1438	397	16	2	4	6	18	21	2357	217	2	21		19	103	52
228	657	42	47	3066	30	76	43	182	41	68	14		134	30	2
56	360	5	33	1339	513	4	14	181	2667	14	143		3	4	233
832	224	93	2	6	181	29	107	11	264	10	107		238	211	995
181	34	10	8	181	45	178	6	181	117	6	3		280	133	459
1666	181	41	23	36	543	35	26	181	181	64	15		6	191	705
1057	1271	3	15	154	182	8	225	362	2601	12	9		176	902	2
14	486	61	4	6	148	286	31	240	1087	135	30		99	108	213
677	428	59	16	1344	362	3	2	551	181	12	5		16	54	119
544	1782	3	2	1451	180	6	158	181	181	27	8		113	12	25
6	67	2	6	544	181	20	56	181	367	212	61		91	42	29
310	96	7	32	363	127	340	2	362	190	9	3		22	9	897
2844	150	8	22	15	104	6	260	2418	362	16	23		28	15	246
482	637	38	2	5	6	75	6	181	282	14	4		227	209	182
549	491	17	5	181	217	3	18	363	30	363	13		6	8	3
181	26	35	84	61	362	130	2	181	181	28	40		85	12	117
182	208	4	3	232	613	1005	40	2416	726	86	8		6	544	182
31	2515	5	35	97	1048	33	57	362	906	9	48		5	480	50
181	1153	7	2	544	33	11	21	559	2730	23	14		99	372	1745
8	336	2	3	3251	3	8	138	18	944	8	12		20	9	116
707	2	1	3	1981	5080	14	9	544	2	5	9		19	3	2205
10	1183	41	30	6	7	390	29	2626	1416	50	19		274	505	48
10	316	4	29	547	366	84	10	904	545	88	3		604	18	16
89	524	6	3	64	2274	14	30	5	181	2	34		42	2172	1425
121	10	5	25	980	325	9	8	24	724	7	5		50	16	445
125	2524	92	22	1485	1093	62	34	5	2057	2	17		138	78	2183
6	11	36	12	1938	196	4	10	363	181	162	4		6	363	8
2771	17	4	21	13	625	5	29	117	368	4	6		31	159	181
2069	29	81	4	7	104	166	3	1446	704	2	2		56	2	351
628	1633	19	7	36	1075	354	6	181	364	39	7		73	34	40
67	182	64	7	363	837	50	12	106	378	6	3		175	3	8
372	6	35	21	58	2	378	6	1	2067	130	31		59	181	268
168	30	11	30	70	268	6	16	1991	1470	3	162		56	250	16
3094	513	39	104	3764	19	32	3	298	529	154	2		57	205	363
1339	181	5	5	2495	1041	38	36	3	110	13	2		98	53	187
6	98	2	4	123	505	9	7	910	216	6	5		5	10	26
181	543	34	29	356	816	19	24	8	6	10	4		17	76	181
36	182	2	4	218	544	5	91	182	181	8	12		117	181	8
202	205	7	40	272	724	126	38	42	632	2	11		2	57	3183
14	362	4	38	168	29	48	14	181	962	48	42		31	551	88
1344	180	5	2	371	362	3	16	195	995	3	52		62	2504	1270
1459	181	64	38	38	150	24	89	363	11	18	15		101	16	1390
544	127	18	62	1269	380	41	221	181	362	168	20		49	12	5
363	115	45	3	600	7	2	265	182	90	2	6		98	154	11
77	6	6	2	2160	225	95	10	230	374	60	67		69	26	19
5	217	15	35	316	357	8	11	206	2157	8	65		13	47	1142
181	362	74	3	23	613	43	3	544	1379	13	247		206	3	213
61	613	35	3	547	2331	39	5	181	396	10	166		26	9	2172
232	1056	6	21	181	207	6	11	915	2357	498	149		11	22	181
97	191	10	8	3	57	76	9	321	182	199	6		27	81	247
544	3	5	52	1314	159	427	45	743	26	3	11		10	182	53
3255	5087	37	56	27	235	3	179	543	906	5	3		2	2	13
1981	7	97	2	52	1298	5	166	182	1065	14	18		92	3	4
10	375	2	2	199	2732	21	14	363	457	10	36		6	182	72
581	2369	8	5	142	63	177	70	4	181	286	17		2	88	20
64	325	171	157	3075	15	68	6	2074	181	12	39		35	93	196
980	1093	43	2	2	1275	6	62	193	3072	3	21		25	14	1286
1485	196	78	20	544	66	87	22	1002	181	3	3		4	20	790
1938	625	3	3	115	219	11	14	56	71	4	85		54	24	5
13	185	40	10	181	3	227	29	181	1084	13	37		31	181	174
11	1075	11	18	10	724	9	225	726	182	22	91		9	199	461
58	6	19	37	107	181	15	54	9	241	35	11		6	9	62
363	892	17	4	40	181	3	2	525	222	151	22		174	24	20
58	2	5	2	49	248	463	48	564	553	23	7		236	772	137
94	268	11	83	294	52	655	76	1975	386	3	103		102	350	1476
3764	19	2	25	648	81	79	51	481	182	21	24		5	45	181
2495	1041	26	2	26	190	6	7	185	181	29	8		48	947	602
123	505	6	47	3108	2489	2	46	335	181	9	3		63	208	1236
1	821	6	6	12	1407	340	172	182	471	20	19		103	1139	950
356	544	13	39	13	366	178	40	543	181	4	33		95	215	54
245	724	19	3	3836	726	18	8	973	545	12	119		53	6	181
272	40	2	6	9	5	10	24	1863	560	47	10		108	296	12
168	362	35	3	103	181	63	37	505	181	2	5		149	13	27
407	211	11	3	8	1235	14	3	182	502	21	8		34	12	47
38	380	133	2	147	50	19	25	93	61	14	118		75	117	74
1269	7	8	7	808	182	14	157	1092	543	3	5		18	2	88
600	225	9	7	2	181	13	31	1716	168	11	2		37	4	181
2160	399	10	15	8	466	97	20	4	181	2	3		3	3	11
316	613	86	31	183	11	3	114	363	968	33	21		147	16	363
23	2366	135	4	609	18	12	64	181	182	6	54		6	637	56
547	207	5	2	213	447	5	9	181	1113	5	203		4	6	6
190	57	7	3	4102	3	6	42	181	0	35	247		45	8	544
3	221	7	10	631	363	188	257	182	182	3	10		44	740	202
1318	259	25	89	1346	3955	98	42	378	181	130	91		105	2555	78
27	1319	6	18	182	371	95	117	2011	182	4	39		23	39	247
52	2734	8	8	62	130	52	137	346	974	64	21		26	4	550
210	63	43	31	10	234	25	196	320	906	13	4		3	11	208
155	18	25	8	176	637	3	107	181	181	8	11		6	60	17
3075	1275	9	31	122	682	2	32	182	2	25	184		30	362	2351
2	95	79	6	23	35	40	23	181	124	4	3		7	12	11
544	219	2	5	383	7344	2	2	2145	362	18	38		53	309	181
115	3	31	16	646	111	48	37	181	182	3	34		74	12	338
183	724	22	2	302	3	7	365	60	97	20	715		63	4	2897
10	181	5	51	22	614	272	136	207	544	35	38		17	7	2591
118	181	11	12	181	1735	47	7	470	1039	431	17		8	20	239
40	316	17	21	87	23	9	41	32	202	14	1107		14	83	9
49	65	74	10	1067	2668	228	57	181	185	68	3		19	2	919
294	90	40	46	54	242	2	5	181	1386	6	28		12	1255	50
648	250	8	2	20	6	15	17	362	727	14	53		65	185	36
36	2489	17	3	6	67	36	90	578	363	7	3		355	375	334
3108	1413	49	3	78	374	16	28	544	544	6	135		12	332	2
12	366	31	31	182	1774	28	28	182	703	9	8		344	138	671
13	726	36	65	363	783	100	143	181	343	8	2		155	186	1093
3836	5	5	61	2	941	233	170	362	363	9	71		98	195	73
9	181	15	40	17	100	30	2	76	93	2	22		147	11	3
103	1235	5	9	1581	45	72	122	363	1549	8	8		14	204	2
8	50	6	36	2	181	18	6	362	182	25	436		12	1263	185
147	182	40	10	14	955	55	8	182	407	6	16		29	19	11
808	181	0	284	8	182	224	20	1056	1741	6	4		7	185	905
2	466	23	2	2063	223	9	184	182	269	5	3		53	2	182
8	13	2	3	10	2	7	20	126	181	15	2		414	23	17
183	18	9	4	566	366	7	214	1448	725	6	18		2	6	181
609	447	7	2	82	459	14	86	3	1323	32	366		155	13	20
213	12	17	33	3	291	191	143	181	1268	4	7		74	378	152
4132	363	13	2	83	181	7	281	6	931	3	4		3	33	544
631	3965	27	2	225	3	6	2	181	362	9	328		625	13	905
1346	371	9	7	362	4	24	8	8	181	97	3		2	107	28
182	130	27	36	32	1130	270	13	181	181	38	2		7	182	69
62	234	10	10	2708	2635	9	6	181	182	6	13		467	9	24
10	637	31	4	338	241	8	103	182	544	8	63		44	655	8
179	704	4	18	181	115	32	153	328	1089	2	27		213	1279	1234
122	35	6	30	378	13	49	3	1088	181	3	414		81	5	46
23	7372	18	7	4	7	358	4	181	5	11	10		15	7	36
383	111	37	33	2	1489	12	3	1447	363	7	29		48	181	57
655	3	3	9	29	4	90	10	182	333	35	7		39	22	740
302	614	32	45	910	3172	84	158	76	362	19	2		336	59	5
22	1755	40	10	10	654	2	318	181	181	227	7		49	2318	19
181	23	93	2	1506	182	14	11	386	363	2	7		4	54	414
87	2668	6	5	259	3107	21	72	475	3196	9	24		338	4	476
1067	247	129	15	4251	186	181	69	35	1267	143	14		44	7	42
54	6	34	17	4	5	37	41	12	2295	7	11		59	6	8
29	67	66	9	804	56	24	6	181	18	8	7		385	3	3
6	399	5	12	3	386	482	54	181	153	11	9		101	130	404
78	1774	22	13	1841	1456	38	329	181	181	228	16		54	12	46
182	783	2	10	619	1989	17	239	181	1812	29	17		34	3	181
363	941	9	2	186	528	155	101	7	1083	25	62		178	136	31
2	117	2	9	392	1466	118	622	906	48	31	71		1016	15	7
17	45	134	8	5	55	24	17	181	363	3	36		240	31	1717
1581	181	152	2	217	3	4	1	256	362	5	992		182	70	188
2	955	4	2	24	183	36	35	589	363	4	17		181	207	643
14	182	19	6	2832	149	96	8	1653	2224	5	5		9	8	38
38	223	7	27	185	2895	15	14	3	516	8	6		85	2175	7
2063	2	11	51	1545	56	5	51	816	181	73	141		76	364	2
23	372	4	57	4	181	5	12	181	4	9	13		120	6	105
566	459	110	48	3	12	26	80	194	1154	2	5		20	352	24
82	291	32	3	362	2401	460	38	977	543	2	133		5	362	38
3	181	4	82	11	433	27	14	972	817	5	3		11	99	487
83	3	14	55	131	1232	2	382	182	1631	12	303		46	61	51
225	4	3	3	7	205	189	276	362	362	3	2		14	43	55
362	1130	161	17	34	3182	233	29	543	362	3	8		99	3078	906
32	2675	11	7	294	3	13	20	363	363	5	33		22	19	59
2708	241	16	16	143	270	54	74	182	182	2	2		59	11	128
385	115	27	23	218	200	3	18	1239	363	3	15		15	9	443
181	15	6	5	1710	513	25	38	181	182	50	20		55	7	11
378	7	15	25	246	9	5	5	1470	181	3	58		187	33	905
4	1558	2	9	48	362	6	7	545	1451	19	11		47	724	10
2	25	59	10	56	2143	5	9	181	368	11	9		10	147	20
49	3184	3	54	845	364	7	127	103	938	9	6		534	10	3
910	654	75	2	144	2	19	140	249	182	6	11		3	1638	1096
10	182	22	40	403	14	29	28	425	272	32	7		400	2	53
1515	3107	19	2	19	674	54	3	363	278	55	46		48	1655	28
259	252	43	16	0	623	4	5	527	1536	9	4		2	239	6
4251	5	12	25	57	46	11	79	181	24	12	20		172	61	26
4	56	4	18	181	197	11	42	2901	406	240	149		18	24	13
804	398	12	86	4080	2345	12	14	799	590	13	12		11	38	138
[truncated: 36,206 more rows]
