# Supplementary material for: Testing physiologic monitor alarm customization software to reduce alarm rates and improve nurses’ experience of alarms in a medical intensive care unit
Source: PLoS One. 2018 Oct 18;13(10):e0205901. doi: 10.1371/journal.pone.0205901 (PMC6193710; doi:10.1371/journal.pone.0205901)
Supplement: S4 Dataset — (XLSX) [file pone.0205901.s004.xlsx]

## Sheet: alarm advisor nurse survey 5-29
Phase	StudyID	YrsinMICU	TooManyAlarms	TooManyAlarms2	Overwhelmed	Overwhelmed2	DisturbWork	DisturbWork2	TimeRespNonactionable	TimeRespNonactionable2	TimeUnnecAlarms	FreqAdjustAlarmLimits	FreqAdjustAlarmLimits2	NotRespondtoAlarm	NotRespondtoAlarm2	FreqAAPopUp	WorkloadChangeAA	UseAAQuickly	ConfidentUseAA	AAReduceNonactionableAlarms	AASupportSettingLimits
1	258	24	2	1	2	1	2	1	2	1	20	3	2	3	2	#NULL!	#NULL!	#NULL!	#NULL!	#NULL!	#NULL!
1	196	11	2	1	2	1	2	1	2	1	15	2	1	2	1	#NULL!	#NULL!	#NULL!	#NULL!	#NULL!	#NULL!
1	239	1	2	1	3	2	2	1	3	2	#NULL!	3	2	2	1	#NULL!	#NULL!	#NULL!	#NULL!	#NULL!	#NULL!
1	164	3	1	1	3	2	1	1	3	2	60	2	1	2	1	#NULL!	#NULL!	#NULL!	#NULL!	#NULL!	#NULL!
1	252	15	4	2	5	2	3	2	2	1	15	3	2	2	1	#NULL!	#NULL!	#NULL!	#NULL!	#NULL!	#NULL!
1	184	3	1	1	1	1	2	1	5	2	2	3	2	2	1	#NULL!	#NULL!	#NULL!	#NULL!	#NULL!	#NULL!
1	233	1	2	1	3	2	2	1	4	2	10	1	1	2	1	#NULL!	#NULL!	#NULL!	#NULL!	#NULL!	#NULL!
1	172	2	2	1	2	1	2	1	2	1	30	3	2	3	2	#NULL!	#NULL!	#NULL!	#NULL!	#NULL!	#NULL!
1	253	1	2	1	1	1	1	1	2	1	30	3	2	1	1	#NULL!	#NULL!	#NULL!	#NULL!	#NULL!	#NULL!
1	280	1	3	2	2	1	2	1	3	2	30	2	1	3	2	#NULL!	#NULL!	#NULL!	#NULL!	#NULL!	#NULL!
1	250	1.5	2	1	3	2	2	1	2	1	15	2	1	2	1	#NULL!	#NULL!	#NULL!	#NULL!	#NULL!	#NULL!
1	223	3.5	4	2	4	2	4	2	2	1	20	2	1	2	1	#NULL!	#NULL!	#NULL!	#NULL!	#NULL!	#NULL!
1	132	7	4	2	3	2	3	2	3	2	120	1	1	2	1	#NULL!	#NULL!	#NULL!	#NULL!	#NULL!	#NULL!
1	246	5	3	2	3	2	3	2	3	2	95	2	1	2	1	#NULL!	#NULL!	#NULL!	#NULL!	#NULL!	#NULL!
1	168	5	2	1	1	1	2	1	5	2	60	1	1	3	2	#NULL!	#NULL!	#NULL!	#NULL!	#NULL!	#NULL!
1	118	1	3	2	3	2	4	2	5	2	30	2	1	3	2	#NULL!	#NULL!	#NULL!	#NULL!	#NULL!	#NULL!
1	142	7	1	1	1	1	1	1	2	1	20	3	2	3	2	#NULL!	#NULL!	#NULL!	#NULL!	#NULL!	#NULL!
1	199	3	3	2	3	2	4	2	3	2	45	2	1	3	2	#NULL!	#NULL!	#NULL!	#NULL!	#NULL!	#NULL!
1	177	6	2	1	3	2	3	2	2	1	20	3	2	3	2	#NULL!	#NULL!	#NULL!	#NULL!	#NULL!	#NULL!
1	266	15	2	1	3	2	4	2	2	1	0.5	2	1	3	2	#NULL!	#NULL!	#NULL!	#NULL!	#NULL!	#NULL!
1	238	0.5	2	1	2	1	2	1	2	1	23	3	2	3	2	#NULL!	#NULL!	#NULL!	#NULL!	#NULL!	#NULL!
1	283	2	2	1	2	1	2	1	3	2	20	2	1	2	1	#NULL!	#NULL!	#NULL!	#NULL!	#NULL!	#NULL!
1	105	1	2	1	1	1	1	1	3	2	90	2	1	3	2	#NULL!	#NULL!	#NULL!	#NULL!	#NULL!	#NULL!
1	121	2.5	3	2	3	2	2	1	3	2	20	2	1	1	1	#NULL!	#NULL!	#NULL!	#NULL!	#NULL!	#NULL!
1	255	1	3	2	2	1	3	2	3	2	20	1	1	3	2	#NULL!	#NULL!	#NULL!	#NULL!	#NULL!	#NULL!
1	296	0.5	3	2	2	1	2	1	4	2	30	3	2	3	2	#NULL!	#NULL!	#NULL!	#NULL!	#NULL!	#NULL!
1	259	8	2	1	3	2	4	2	2	1	30	2	1	3	2	#NULL!	#NULL!	#NULL!	#NULL!	#NULL!	#NULL!
1	263	17	1	1	1	1	2	1	5	2	60	4	2	2	1	#NULL!	#NULL!	#NULL!	#NULL!	#NULL!	#NULL!
1	219	1	3	2	3	2	2	1	3	2	30	2	1	2	1	#NULL!	#NULL!	#NULL!	#NULL!	#NULL!	#NULL!
1	144	3	1	1	1	1	2	1	5	2	100	2	1	2	1	#NULL!	#NULL!	#NULL!	#NULL!	#NULL!	#NULL!
1	117	7	3	2	4	2	4	2	3	2	#NULL!	3	2	2	1	#NULL!	#NULL!	#NULL!	#NULL!	#NULL!	#NULL!
1	112	23	2	1	3	2	2	1	2	1	20	1	1	1	1	#NULL!	#NULL!	#NULL!	#NULL!	#NULL!	#NULL!
1	204	4	2	1	3	2	1	1	5	2	5	2	1	2	1	#NULL!	#NULL!	#NULL!	#NULL!	#NULL!	#NULL!
1	217	26	3	2	2	1	2	1	2	1	5	1	1	3	2	#NULL!	#NULL!	#NULL!	#NULL!	#NULL!	#NULL!
1	153	9	1	1	3	2	4	2	3	2	30	2	1	3	2	#NULL!	#NULL!	#NULL!	#NULL!	#NULL!	#NULL!
1	237	15	1	1	2	1	2	1	3	2	40	2	1	2	1	#NULL!	#NULL!	#NULL!	#NULL!	#NULL!	#NULL!
1	249	2.5	2	1	1	1	1	1	3	2	15	2	1	1	1	#NULL!	#NULL!	#NULL!	#NULL!	#NULL!	#NULL!
1	178	8	2	1	3	2	1	1	2	1	#NULL!	2	1	2	1	#NULL!	#NULL!	#NULL!	#NULL!	#NULL!	#NULL!
1	186	3.5	2	1	4	2	3	2	2	1	10	2	1	2	1	#NULL!	#NULL!	#NULL!	#NULL!	#NULL!	#NULL!
1	298	2	2	1	3	2	1	1	3	2	30	2	1	4	2	#NULL!	#NULL!	#NULL!	#NULL!	#NULL!	#NULL!
1	222	1	2	1	1	1	1	1	2	1	10	2	1	3	2	#NULL!	#NULL!	#NULL!	#NULL!	#NULL!	#NULL!
1	251	13	1	1	1	1	1	1	5	2	60	1	1	4	2	#NULL!	#NULL!	#NULL!	#NULL!	#NULL!	#NULL!
1	107	2.5	3	2	4	2	2	1	4	2	20	2	1	3	2	#NULL!	#NULL!	#NULL!	#NULL!	#NULL!	#NULL!
1	122	5	1	1	1	1	2	1	2	1	10	1	1	3	2	#NULL!	#NULL!	#NULL!	#NULL!	#NULL!	#NULL!
1	180	0.5	3	2	3	2	3	2	2	1	10	3	2	3	2	#NULL!	#NULL!	#NULL!	#NULL!	#NULL!	#NULL!
1	192	1	2	1	2	1	2	1	3	2	20	2	1	3	2	#NULL!	#NULL!	#NULL!	#NULL!	#NULL!	#NULL!
1	161	4	4	2	3	2	2	1	3	2	60	2	1	3	2	#NULL!	#NULL!	#NULL!	#NULL!	#NULL!	#NULL!
1	235	3	1	1	1	1	1	1	5	2	2.5	2	1	3	2	#NULL!	#NULL!	#NULL!	#NULL!	#NULL!	#NULL!
1	140	2	2	1	3	2	3	2	3	2	#NULL!	2	1	2	1	#NULL!	#NULL!	#NULL!	#NULL!	#NULL!	#NULL!
1	291	1	2	1	2	1	2	1	4	2	2.5	1	1	3	2	#NULL!	#NULL!	#NULL!	#NULL!	#NULL!	#NULL!
1	276	0.5	1	1	2	1	2	1	3	2	30	3	2	3	2	#NULL!	#NULL!	#NULL!	#NULL!	#NULL!	#NULL!
1	131	1	2	1	2	1	1	1	2	1	15	1	1	4	2	#NULL!	#NULL!	#NULL!	#NULL!	#NULL!	#NULL!
1	243	4.5	2	1	4	2	3	2	5	2	#NULL!	3	2	4	2	#NULL!	#NULL!	#NULL!	#NULL!	#NULL!	#NULL!
1	256	1	2	1	2	1	2	1	2	1	20	2	1	3	2	#NULL!	#NULL!	#NULL!	#NULL!	#NULL!	#NULL!
1	202	8	3	2	1	1	5	2	5	2	5	1	1	3	2	#NULL!	#NULL!	#NULL!	#NULL!	#NULL!	#NULL!
1	267	8	2	1	2	1	2	1	3	2	5	3	2	3	2	#NULL!	#NULL!	#NULL!	#NULL!	#NULL!	#NULL!
1	182	5	2	1	3	2	2	1	4	2	90	2	1	4	2	#NULL!	#NULL!	#NULL!	#NULL!	#NULL!	#NULL!
1	129	1	4	2	2	1	4	2	2	1	2	2	1	3	2	#NULL!	#NULL!	#NULL!	#NULL!	#NULL!	#NULL!
1	130	14	4	2	4	2	4	2	2	1	7.5	1	1	3	2	#NULL!	#NULL!	#NULL!	#NULL!	#NULL!	#NULL!
1	201	7	3	2	3	2	3	2	2	1	10	3	2	2	1	#NULL!	#NULL!	#NULL!	#NULL!	#NULL!	#NULL!
1	171	5.5	1	1	1	1	1	1	4	2	#NULL!	3	2	3	2	#NULL!	#NULL!	#NULL!	#NULL!	#NULL!	#NULL!
1	210	25	2	1	3	2	2	1	3	2	10	4	2	2	1	#NULL!	#NULL!	#NULL!	#NULL!	#NULL!	#NULL!
1	206	0.5	2	1	2	1	1	1	5	2	20	2	1	2	1	#NULL!	#NULL!	#NULL!	#NULL!	#NULL!	#NULL!
1	254	20	1	1	2	1	2	1	4	2	30	1	1	2	1	#NULL!	#NULL!	#NULL!	#NULL!	#NULL!	#NULL!
1	288	19	1	1	3	2	3	2	3	2	30	1	1	3	2	#NULL!	#NULL!	#NULL!	#NULL!	#NULL!	#NULL!
1	203	3	3	2	4	2	4	2	3	2	5	3	2	2	1	#NULL!	#NULL!	#NULL!	#NULL!	#NULL!	#NULL!
2	235	3	1	1	2	1	2	1	5	2	60	1	1	4	2	4	2	2	2	2	2
2	161	5	4	2	4	2	4	2	#NULL!	#NULL!	15	1	1	4	2	2	2	2	3	4	4
2	196	12	2	1	2	1	2	1	2	1	5	2	1	2	1	2	2	2	2	3	2
2	140	2	2	1	3	2	4	2	3	2	30	3	2	2	1	4	2	2	2	3	3
2	249	3	2	1	2	1	4	2	2	1	#NULL!	2	1	2	1	2	2	2	2	2	2
2	222	2	3	2	3	2	3	2	2	1	5	2	1	3	2	3	2	2	2	2	2
2	252	15	3	2	3	2	3	2	2	1	15	3	2	3	2	2	1	3	3	3	3
2	180	1	3	2	3	2	3	2	2	1	#NULL!	3	2	3	2	2	2	3	3	3	3
2	132	7.5	4	2	2	1	3	2	4	2	30	1	1	4	2	2	1	3	3	3	3
2	153	12	4	2	5	2	5	2	2	1	5	3	2	3	2	2	3	2	3	3	4
2	247	35	1	1	2	1	2	1	3	2	60	2	1	2	1	2	1	2	2	2	2
2	171	6	2	1	1	1	2	1	3	2	30	3	2	3	2	3	2	2	2	3	3
2	170	5	2	1	2	1	2	1	3	2	60	1	1	3	2	2	2	4	4	2	3
2	212	17	4	2	4	2	4	2	2	1	15	1	1	4	2	2	1	1	1	2	2
2	118	2	3	2	4	2	4	2	2	1	15	2	1	3	2	1	2	3	3	3	3
2	217	26	2	1	2	1	2	1	2	1	5	1	1	3	2	2	2	2	2	3	2
2	308	1	4	2	3	2	5	2	1	1	1.5	3	2	4	2	4	1	1	1	1	2
2	112	25	2	1	4	2	2	1	2	1	40	1	1	3	2	2	2	3	2	4	4
2	214	25	3	2	3	2	4	2	2	1	5	2	1	3	2	2	2	4	4	3	3
2	186	4.5	2	1	4	2	3	2	2	1	25	2	1	3	2	2	2	3	4	4	3
2	280	1.5	3	2	3	2	3	2	2	1	15	2	1	4	2	3	2	2	2	3	2
2	229	20	4	2	4	2	4	2	2	1	2.5	3	2	3	2	2	2	2	2	3	2
2	202	22	2	1	2	1	2	1	3	2	60	1	1	2	1	2	2	3	3	3	1
2	205	30	1	1	2	1	1	1	2	1	15	3	2	2	1	4	1	1	1	1	1
2	129	1	1	1	1	1	1	1	3	2	10	2	1	3	2	2	2	4	2	4	2
2	166	1	3	2	1	1	1	1	2	1	30	2	1	3	2	2	2	2	2	2	2
2	246	5	2	1	2	1	2	1	4	2	60	2	1	2	1	2	2	2	2	3	3
2	256	1	3	2	3	2	3	2	3	2	20	3	2	3	2	3	1	2	2	2	2
2	162	4	1	1	1	1	1	1	5	2	#NULL!	1	1	3	2	1	2	5	5	5	5
2	312	8	2	1	1	1	2	1	2	1	20	2	1	4	2	1	2	3	3	3	3
2	122	5	2	1	3	2	3	2	2	1	15	2	1	3	2	2	2	1	1	3	3
2	130	15	4	2	4	2	4	2	2	1	5	1	1	2	1	2	2	2	2	3	2
2	272	7	2	1	3	2	4	2	2	1	10	2	1	3	2	2	2	3	3	4	4
2	148	1.5	2	1	2	1	2	1	2	1	30	2	1	3	2	3	1	2	2	2	2
2	134	0.5	2	1	2	1	2	1	4	2	60	3	2	4	2	4	2	1	1	3	2
2	177	8	3	2	3	2	4	2	3	2	30	3	2	3	2	2	1	3	3	3	3
2	243	5	3	2	3	2	3	2	3	2	#NULL!	3	2	4	2	3	2	2	2	3	2
2	239	1.5	3	2	4	2	4	2	4	2	45	3	2	4	2	3	1	1	1	2	2
2	184	3	1	1	2	1	2	1	4	2	30	2	1	1	1	2	2	5	4	4	4
2	159	5.5	4	2	4	2	3	2	2	1	45	2	1	4	2	3	1	2	2	1	2
2	258	23	2	1	2	1	2	1	3	2	15	2	1	2	1	2	1	2	2	2	2
2	150	5	4	2	4	2	3	2	2	1	30	3	2	3	2	2	2	2	2	3	2
2	200	6	2	1	2	1	2	1	5	2	10	3	2	3	2	1	2	2	2	3	2
2	251	15	2	1	1	1	1	1	2	1	30	1	1	2	1	#NULL!	#NULL!	#NULL!	#NULL!	#NULL!	#NULL!
